# Supplementary material for: Heavy tails and pruning in programmable photonic circuits for universal unitaries
Source: Nat Commun. 2023 Apr 3;14:1853. doi: 10.1038/s41467-023-37611-9 (PMC10070444; doi:10.1038/s41467-023-37611-9)
Supplement: Supplementary file 4 — Supplementary Code 1 [file 41467_2023_37611_MOESM4_ESM.zip]

Archive with 54 entries (54 files):
- cmap_bloch.m
- cmap_generator.m
- code_DNN_pruning_noise_update.m
- code_plot_Bloch_SU2_statistics_hist_Fig_2d.m
- code_plot_Bloch_SU2_statistics_scatter_Fig_2b_c.m
- code_plot_DNN_Fig_5b_c.m
- code_plot_unitary_analysis_HT_set_Fig_2f_g.m
- code_plot_unitary_analysis_single_Fig_2e.m
- code_plot_unitary_analysis_single_phi_info_Fig_S2.m
- code_plot_unitary_fidelity_ON_OFF_Fig_3c_d.m
- code_plot_unitary_fidelity_programmable_backbone_Fig_4c_d.m
- code_plot_unitary_skeleton_Fig_4a.m
- code_plot_unitary_skeleton_phi_Fig_4b.m
- code_post_Bloch_SU2_statistics.m
- code_post_Bloch_SU2_statistics_simple.m
- code_post_unitary_analysis_HT_each.m
- code_post_unitary_analysis_HT_set.m
- code_post_unitary_fidelity_ON_OFF.m
- code_post_unitary_fidelity_programmable_backbone.m
- code_unitary_analysis_set.m
- code_unitary_fidelity_ON_OFF.m
- code_unitary_fidelity_programmable_backbone.m
- code_unitary_skeleton.m
- code_unitary_skeleton_phi.m
- DNN_act_func.m
- DNN_act_func_dev.m
- DNN_backward_update_2.m
- DNN_cost_func.m
- DNN_forward.m
- fidelity.m
- incomplete_gamma_upper.m
- LLH_obj_lognormal.m
- LLH_obj_Lomax.m
- LLH_obj_power_law_cutoff.m
- MZI_global_TT.m
- MZI_plot_HT_once.m
- nulling_proc_complex.m
- patch_plot.m
- plfit_exponential.m
- plfit_lognormal_fmincon.m
- plfit_Lomax_fmincon.m
- plfit_powerlaw.m
- plfit_powerlaw_cutoff.m
- plot_str_unitary_HT_once_skeleton.m
- plot_str_unitary_HT_once_skeleton_phi.m
- qubit_theta_phi.m
- qubit_x_y_z.m
- rand_unitary.m
- README.txt
- README_Data_Generation.txt
- README_Post_Processing.txt
- TT_unit.m
- unitary_func_pruning_noise.m
- WG_plot.m
