# Supplementary material for: Heavy tails and pruning in programmable photonic circuits for universal unitaries
Source: Nat Commun. 2023 Apr 3;14:1853. doi: 10.1038/s41467-023-37611-9 (PMC10070444; doi:10.1038/s41467-023-37611-9)
Supplement: Supplementary file 4 — Supplementary Code 1 [file 41467_2023_37611_MOESM4_ESM.zip › cmap_bloch.m]

% clr_level_val{1}=0.00;  clr_level{1}=[0.00 0.40 0.80];
% clr_level_val{2}=0.02;  clr_level{2}=[0.40 0.20 0.40];
% clr_level_val{3}=0.05;  clr_level{3}=[0.90 0.00 0.20];
% clr_level_val{4}=0.10;  clr_level{4}=[1.00 0.40 0.00];
% clr_level_val{5}=1.00;  clr_level{5}=[1.00 0.90 0.00];

clr_level_val{1}=0.00;  clr_level{1}=[0.20 0.50 0.90];
clr_level_val{2}=0.15;  clr_level{2}=[0.40 0.20 0.40];
clr_level_val{3}=0.30;  clr_level{3}=[0.90 0.00 0.20];
clr_level_val{4}=0.45;  clr_level{4}=[1.00 0.40 0.00];
clr_level_val{5}=1.00;  clr_level{5}=[1.00 0.90 0.00];
clr_min=clr_level_val{1};
clr_max=clr_level_val{5};
clr_map_grid=1000;
[cmap_gen]=cmap_generator(clr_level,clr_level_val,clr_map_grid);
