# Supplementary material for: Heavy tails and pruning in programmable photonic circuits for universal unitaries
Source: Nat Commun. 2023 Apr 3;14:1853. doi: 10.1038/s41467-023-37611-9 (PMC10070444; doi:10.1038/s41467-023-37611-9)
Supplement: Supplementary file 4 — Supplementary Code 1 [file 41467_2023_37611_MOESM4_ESM.zip › code_DNN_pruning_noise_update.m]

%% 
clear all;
% close all;

rng(1);
%% DNN Problem Definition Start %%%%%%%%%%%%%%%%%%%%%%%%%%%%%%%%%%%%%%%%%%%%%%%%%%%%%%%%%%%%%%%%%%%%%%%%%%%%%%%%%%%%%%%%%%%%%%%
%% DNN Architecture
% Layer number
PPP=4;
% The numbers of the neurons in each layer
NNN=[16,32,32,16];
% Epoch number
epo_num=300;

%% Training/Test Data Size
QQQ_train=4000; % The number of training data
QQQ_test=1000; % The number of test data
batch_sz=1000;
learn_rate_num=2;
learn_rate_order=6;
yeta_learn=learn_rate_num.*(10.^learn_rate_order);
batch_num=round(QQQ_train./batch_sz); % The number of batches

%% Weight Initialization
WWW_true=cell(1,PPP-1); %% True weight matrices
WWW_init=cell(1,PPP-1); %% Initial weight matrices

for ti_temp=1:1:(PPP-1)
    WWW_true{ti_temp}=2.*(rand(NNN(ti_temp+1),NNN(ti_temp))-0.5).*(1./(NNN(ti_temp).^2));
    WWW_init{ti_temp}=2.*(rand(NNN(ti_temp+1),NNN(ti_temp))-0.5).*(1./(NNN(ti_temp).^2));
end

%% Activation Function Type
act_func_type=[0,5,5,0]; % 0: Linear, 1: ReLU, 2: Leaky ReLU, 3: Sigmoid, 4: SiLU or Swish, 5: tanh, 6: GeLU, 7: Absolute square
cost_func_type=0;   % 0: MSE
cost_func_type_measure=1;   % 0: MSE with Absolute

%% Data generation
xxx_set_train=rand(NNN(1),QQQ_train);
xxx_set_test=rand(NNN(1),QQQ_test);

[aaa_set_train_true]=DNN_forward(xxx_set_train,WWW_true,act_func_type);
[aaa_set_test_true]=DNN_forward(xxx_set_test,WWW_true,act_func_type);
yyy_set_train_true=DNN_act_func(aaa_set_train_true{PPP},act_func_type(PPP));
yyy_set_test_true=DNN_act_func(aaa_set_test_true{PPP},act_func_type(PPP));

%% DNN Problem Definition End %%%%%%%%%%%%%%%%%%%%%%%%%%%%%%%%%%%%%%%%%%%%%%%%%%%%%%%%%%%%%%%%%%%%%%%%%%%%%%%%%%%%%%%%%%%%%%%

%% Pruning / Noise Parameters
% ti_case_arr=[0,1,2,3,4];
% fidelity_defect_lev=[0:0.02:1.00];
% noise_amp_fac_arr=0.02:0.01:0.20;
% ti_case_arr=[0,1,2,3,4];
% fidelity_defect_lev=[0:0.04:1.00];
% noise_amp_fac_arr=0.02:0.02:0.20;
ti_case_arr=[0,1,2,3,4];
% fidelity_defect_lev=[1.00:-0.02:0];
fidelity_defect_lev_scan=[1.00:-0.01:0.01];
noise_amp_fac_arr_scan=0.001:0.001:0.01;

% for ti_temp_case=1:1:length(ti_case_arr)
for ti_temp_case=5:1:5
    ti_case=ti_case_arr(ti_temp_case); %% 5 cases    
    if ti_case==0
        fidelity_defect_lev=1;
        noise_amp_fac_arr=0;
    elseif (ti_case==1)||(ti_case==2)
        fidelity_defect_lev=fidelity_defect_lev_scan;
        noise_amp_fac_arr=0;
    else
        fidelity_defect_lev=fidelity_defect_lev_scan;
        noise_amp_fac_arr=noise_amp_fac_arr_scan;        
    end    
    
    for ti_temp_fidel=1:1:length(fidelity_defect_lev)
        fidel_lev=fidelity_defect_lev(ti_temp_fidel); %% fidelity_defect_lev=0:0.02:1.00; 50 cases
        
        for ti_temp_noise=1:1:length(noise_amp_fac_arr)
            noise_amp_fac=noise_amp_fac_arr(ti_temp_noise);  %% noise_amp_fac_arr=0.02:0.01:0.20; 20 cases
            
            % [UU_D,FF_case]=unitary_func_pruning_noise(UU,ti_case,fidel_lev,noise_amp_fac);
            %% (1 - fidel_lev): The ratio of defective elements
            %% fidel_lev = 1 : Nothing changes (Ideal Case) / fidel_lev = 0 : Maximum changes
            %% ti_case = 0: Ideal Case
            %% ti_case = 1: OFF the body elements = ON the tail elements: estimating the importance of hub nodes
            %% ti_case = 2: OFF the tail elements = ON the body elements: estimating the importance of non-hub nodes
            %% ti_case = 3: Noise on the body elements
            %% ti_case = 4: Noise on the tail elements
            mkdir('./data_file_DNN/');
            save_file_name_DNN=['./data_file_DNN/DNN_case_',num2str(ti_case),'_fidel_',num2str(round(fidel_lev.*100),'%03i'),'_noise_',num2str(round(noise_amp_fac.*1000),'%04i'),'_batch_sz_',num2str(batch_sz,'%05i'),'_num_',num2str(batch_num,'%03i'),'_learn_',num2str(learn_rate_num),'e',num2str(learn_rate_order)]
            
            %% Training Start %%%%%%%%%%%%%%%%%%%%%%%%%%%%%%%%%%%%%%%%%%%%%%%%%%%%%%%%%%%%%%%%%%%%%%%%%%%%%%%%%%%%%%%%%%%%%%%
            %% Initial evaluation
            EEE_avg_arr_train=zeros(1,epo_num+1);
            EEE_avg_arr_test=zeros(1,epo_num+1);
            WWW_update=WWW_init;
            
            %% Weight Pruning/Noise Start
            FF_scan_arr=zeros(2,(PPP-1).*epo_num);
            for ti_temp=1:1:(PPP-1)
                [U_svd,S_svd,V_svd] = svd(WWW_update{ti_temp});
                [U_svd_D,FF_case]=unitary_func_pruning_noise(U_svd,ti_case,fidel_lev,noise_amp_fac);
                FF_scan_arr(1,ti_temp)=FF_case;
                [V_svd_D,FF_case]=unitary_func_pruning_noise(V_svd,ti_case,fidel_lev,noise_amp_fac);
                FF_scan_arr(2,ti_temp)=FF_case;
                WWW_update{ti_temp}=U_svd_D*S_svd*V_svd_D';
            end
            %% Weight Pruning/Noise End
            
            % Training evaluation start
            [aaa_set_train_eval]=DNN_forward(xxx_set_train,WWW_update,act_func_type);
            yyy_set_train_eval=DNN_act_func(aaa_set_train_eval{PPP},act_func_type(PPP));
            [EEE,EEE_avg]=DNN_cost_func(yyy_set_train_eval,yyy_set_train_true,cost_func_type_measure);
            EEE_avg_arr_train(1)=EEE_avg;
            % Training evaluation end
            
            % Test evaluation start
            [aaa_set_test_eval]=DNN_forward(xxx_set_test,WWW_update,act_func_type);
            yyy_set_test_eval=DNN_act_func(aaa_set_test_eval{PPP},act_func_type(PPP));
            [EEE,EEE_avg]=DNN_cost_func(yyy_set_test_eval,yyy_set_test_true,cost_func_type_measure);
            EEE_avg_arr_test(1)=EEE_avg;
            % Test evaluation end
            
            svd_flag=0;
            end_epoch=epo_num;
            for ti_epoch=1:1:epo_num
                ['Epoch = ',num2str(ti_epoch)]
                for ti_batch=1:1:batch_num
                    batch_ind=(1:1:batch_sz)+(ti_batch-1).*batch_sz;
                    [aaa_set_train_eval_batch]=DNN_forward(xxx_set_train(:,batch_ind),WWW_update,act_func_type);
                    [WWW_update]=DNN_backward_update_2(aaa_set_train_eval_batch,yyy_set_train_true(:,batch_ind),WWW_update,act_func_type,cost_func_type,yeta_learn);
                    %% Weight Pruning/Noise Start
                    for ti_temp=1:1:(PPP-1)
                        try
                            [U_svd,S_svd,V_svd] = svd(WWW_update{ti_temp});
                        catch
                            ['Type: ',num2str(ti_case),', Epoch = ',num2str(ti_epoch),', Defect: ',num2str(round((1-fidel_lev)*100),'%03i'),'%, Noise: ',num2str(noise_amp_fac.*100,'%03i')]
                            svd_flag=1;
                            end_epoch=ti_epoch;
                            break;
                        end
                        [U_svd_D,FF_case]=unitary_func_pruning_noise(U_svd,ti_case,fidel_lev,noise_amp_fac);
                        FF_scan_arr(1,(PPP-1).*ti_epoch+ti_temp)=FF_case;
                        [V_svd_D,FF_case]=unitary_func_pruning_noise(V_svd,ti_case,fidel_lev,noise_amp_fac);
                        FF_scan_arr(2,(PPP-1).*ti_epoch+ti_temp)=FF_case;
                        WWW_update{ti_temp}=U_svd_D*S_svd*V_svd_D';
                    end
                    if svd_flag==1
                        break;
                    end
                    %% Weight Pruning/Noise End
                end
                
                % Training evaluation start
                [aaa_set_train_eval]=DNN_forward(xxx_set_train,WWW_update,act_func_type);
                yyy_set_train_eval=DNN_act_func(aaa_set_train_eval{PPP},act_func_type(PPP));
                [EEE,EEE_avg]=DNN_cost_func(yyy_set_train_eval,yyy_set_train_true,cost_func_type_measure);
                EEE_avg_arr_train(ti_epoch+1)=EEE_avg;
                % Training evaluation end
                
                % Test evaluation start
                [aaa_set_test_eval]=DNN_forward(xxx_set_test,WWW_update,act_func_type);
                yyy_set_test_eval=DNN_act_func(aaa_set_test_eval{PPP},act_func_type(PPP));
                [EEE,EEE_avg]=DNN_cost_func(yyy_set_test_eval,yyy_set_test_true,cost_func_type_measure);
                EEE_avg_arr_test(ti_epoch+1)=EEE_avg;
                % Test evaluation end
            end
            %% Training End %%%%%%%%%%%%%%%%%%%%%%%%%%%%%%%%%%%%%%%%%%%%%%%%%%%%%%%%%%%%%%%%%%%%%%%%%%%%%%%%%%%%%%%%%%%%%%%%%            
            
            save(save_file_name_DNN);
        end
    end
end


% %
% % %% Data Post-Processing & Plotting Start %%%%%%%%%%%%%%%%%%%%%%%%%%%%%%%%%%%%%%%%%%%%%%%%%%%%%%%%%%%%%%%%%%%%%%%
% EEE_avg_arr_train_norm=EEE_avg_arr_train./EEE_avg_arr_train(1);
% EEE_avg_arr_test_norm=EEE_avg_arr_test./EEE_avg_arr_train(1);
% font_size_axis=20;
% font_size_axis_label=24;
% m_size=5;
% clr_train=[0 0.5 0.9];
% clr_test=[0.9 0.5 0];
% figure(10+ti_case); hold on;
% % plot(1:1:(ti_epoch+1),EEE_avg_arr_train_norm,'color',clr_train,'marker','o','markersize',m_size,'markerfacecolor',clr_train,'markeredgecolor','none','linewidth',1,'linestyle','--');
% % plot(1:1:(ti_epoch+1),EEE_avg_arr_test_norm,'color',clr_test,'marker','o','markersize',m_size,'markerfacecolor',clr_test,'markeredgecolor','none','linewidth',1,'linestyle','--');
% plot(1:1:(ti_epoch+1),EEE_avg_arr_train,'color',clr_train,'marker','o','markersize',m_size,'markerfacecolor',clr_train,'markeredgecolor','none','linewidth',1,'linestyle','--');
% plot(1:1:(ti_epoch+1),EEE_avg_arr_test,'color',clr_test,'marker','o','markersize',m_size,'markerfacecolor',clr_test,'markeredgecolor','none','linewidth',1,'linestyle','--');
% fig_plot=figure(10+ti_case);
% hx=xlabel('Epoch');
% hy=ylabel('Mean Square Error');
% h=gca;
% set(h,'Fontname','Helvetica','FontWeight','normal','fontsize',font_size_axis,'PlotBoxAspectRatio',[1 1 1],'linewidth',1.5,'xscale','linear','yscale','log');
% set(hx,'Fontname','Helvetica','FontWeight','normal','fontsize',font_size_axis_label);
% set(hy,'Fontname','Helvetica','FontWeight','normal','fontsize',font_size_axis_label);
% box on;
% movegui(fig_plot,'west');
% % % axis([15 129 1.5 7.5]);
% % % folder_name_DNN=['./fig_plot_DNN'];
% % % mkdir(folder_name_DNN);
% % % figure(1);
% % % file_name_evol=[folder_name_str,'/Fig_DNN_Result','.tif']
% % % save_fig = gcf;
% % % set(save_fig, 'Position',  [250, 250, 800, 800]);
% % % exportgraphics(save_fig,file_name_evol,'Resolution',500);
% % %% Data Post-Processing & Plotting End %%%%%%%%%%%%%%%%%%%%%%%%%%%%%%%%%%%%%%%%%%%%%%%%%%%%%%%%%%%%%%%%%%%%%%%
% %
% %
% 
