# Supplementary material for: Heavy tails and pruning in programmable photonic circuits for universal unitaries
Source: Nat Commun. 2023 Apr 3;14:1853. doi: 10.1038/s41467-023-37611-9 (PMC10070444; doi:10.1038/s41467-023-37611-9)
Supplement: Supplementary file 4 — Supplementary Code 1 [file 41467_2023_37611_MOESM4_ESM.zip › code_plot_Bloch_SU2_statistics_hist_Fig_2d.m]

clear all;
close all;

load('./data_file_Bloch/bloch_statistics.mat');
mkdir('./fig_plot_str/');
cmap_bloch;

bloch_sphere_alpha=0.95;

figure(1);
grid_shpere=500;
[X,Y,Z] = sphere(grid_shpere);
hs = surfl(X,Y,Z); 
set(hs, 'FaceAlpha', bloch_sphere_alpha);
bloch_sphere_clr=[0.95 0.95 0.3];

xi_sphere=mod(atan(sqrt(X.^2+Y.^2)./Z),pi);
yeta_sphere=atan(Y./X);
yeta_sphere((X<0)&(Y>=0))=yeta_sphere((X<0)&(Y>=0))+pi;
yeta_sphere((X<0)&(Y<0))=yeta_sphere((X<0)&(Y<0))-pi;
yeta_sphere(X==0)=0;
yeta_sphere((X==0)&(Y>0))=pi/2;
yeta_sphere((X==0)&(Y<0))=3.*pi/2;
yeta_sphere=mod(yeta_sphere,2.*pi);
clr_cnt=zeros((grid_shpere+1),(grid_shpere+1));

for ti_temp_1=1:1:(grid_shpere+1)
    for ti_temp_2=1:1:(grid_shpere+1)
        xi_temp=xi_sphere(ti_temp_1,ti_temp_2);
        yeta_temp=yeta_sphere(ti_temp_1,ti_temp_2);
        [Y,xi_ind]=min(abs(xi_hist_cent-xi_temp));
        [Y,yeta_ind]=min(abs(yeta_hist_cent-yeta_temp));
        clr_cnt(ti_temp_1,ti_temp_2)=hist_xi_yeta_set(xi_ind,yeta_ind);
    end
end
clr_cnt_norm=clr_cnt./max(max(clr_cnt));
set(hs, 'CData',clr_cnt_norm,'FaceAlpha', bloch_sphere_alpha);
shading interp       ; %// small refinement to not see the grid, you can comment that
colormap(cmap_gen);
cb=colorbar;
cb.Position = [.67 .64 .03 .1];
set(cb,'Fontsize',15);
% % caxis([0 1.0]);
% caxis([-10 0]);
% caxis([0 pi]);

%%
for ti_plot=1:1:1
    figure(ti_plot); hold on;
    
%     lightangle(gca,75,30);
    shading interp;
%     lighting gouraud

    h=gca;
    axis_range=1.7;
    set(h,'Fontname','Helvetica','FontWeight','normal','PlotBoxAspectRatio',[1 1 1],'linewidth',1,'xscale','linear');
    axis([-axis_range axis_range -axis_range axis_range -axis_range axis_range]);
    plot_axis_range=1.6;
    % x-axis
    quiver3(0,0,0,1,0,0,plot_axis_range,'linewidth',2,'color',[0 0 0]);
    % y-axis
    quiver3(0,0,0,0,1,0,plot_axis_range,'linewidth',2,'color',[0 0 0]);
    % z-axis
    quiver3(0,0,0,0,0,1,plot_axis_range,'linewidth',2,'color',[0 0 0]);
    view([137,20]);
    axis off;
end

% [x_init,y_init,z_init]=qubit_x_y_z(XXI,YYeta);
% scatter1=scatter3(x_init(:),y_init(:),z_init(:),10,[0 0 0],'filled');
% scatter1.MarkerFaceAlpha = .2;
% scatter1.MarkerEdgeAlpha = .2;
        
% % for ti_theta=1:1:length(theta)
% for ti_theta=1:1:1
%        
%     theta_temp=theta(ti_theta);
%     for ti_phi=1:1:length(phi)
% %     for ti_phi=1:1:1
%         phi_temp=phi(ti_phi);
%         
%         [x_temp,y_temp,z_temp]=qubit_x_y_z(qubit_XXI{ti_theta,ti_phi},qubit_YYeta{ti_theta,ti_phi});
% %         plot3(x_temp(:),y_temp(:),z_temp(:),'marker','o','markersize',1,'markerfacecolor',[0 0 0],'markeredgecolor',[0 0 0],'linestyle','none');
%         scatter1=scatter3(x_temp(:),y_temp(:),z_temp(:),10,[0 0 1],'filled');
%         scatter1.MarkerFaceAlpha = .2;
%         scatter1.MarkerEdgeAlpha = .2;
% 
%     end
% end
% 
% for ti_theta=1:1:length(theta)
% % for ti_theta=1:1:1
%        
%     theta_temp=theta(ti_theta);
% %     for ti_phi=1:1:length(phi)
%     for ti_phi=1:1:1
%         phi_temp=phi(ti_phi);
%         
%         [x_temp,y_temp,z_temp]=qubit_x_y_z(qubit_XXI{ti_theta,ti_phi},qubit_YYeta{ti_theta,ti_phi});
% %         plot3(x_temp(:),y_temp(:),z_temp(:),'marker','o','markersize',1,'markerfacecolor',[0 0 0],'markeredgecolor',[0 0 0],'linestyle','none');
%         scatter1=scatter3(x_temp(:),y_temp(:),z_temp(:),10,[1 0 0],'filled');
%         scatter1.MarkerFaceAlpha = .2;
%         scatter1.MarkerEdgeAlpha = .2;
% 
%     end
% end

folder_name_str=['./fig_plot_str'];
figure(1);
file_name_evol=[folder_name_str,'/Fig_bloch_prob','.tif']
save_fig = gcf;
set(save_fig, 'Position',  [250, 250, 800, 800]);
exportgraphics(save_fig,file_name_evol,'Resolution',500);

figure(1);
view([0,90]);
cb.Position = [.77 .74 .03 .1];
file_name_evol=[folder_name_str,'/Fig_bloch_prob_xy','.tif']
save_fig = gcf;
set(save_fig, 'Position',  [250, 250, 800, 800]);
exportgraphics(save_fig,file_name_evol,'Resolution',500);
figure(1);
view([0,0]);
cb.Position = [.77 .74 .03 .1];
file_name_evol=[folder_name_str,'/Fig_bloch_prob_xz','.tif']
save_fig = gcf;
set(save_fig, 'Position',  [250, 250, 800, 800]);
exportgraphics(save_fig,file_name_evol,'Resolution',500);
figure(1);
view([90,0]);
cb.Position = [.77 .74 .03 .1];
file_name_evol=[folder_name_str,'/Fig_bloch_prob_yz','.tif']
save_fig = gcf;
set(save_fig, 'Position',  [250, 250, 800, 800]);
exportgraphics(save_fig,file_name_evol,'Resolution',500);

% figure(2);
% file_name_evol=[folder_name_str,'/Fig_bloch_2','.tif']
% save_fig = gcf;
% set(save_fig, 'Position',  [250, 250, 800, 800]);
% exportgraphics(save_fig,file_name_evol,'Resolution',500);
% % close all;


% plot3([0 plot_axis_range],[0 0],[0 0],'linestyle','-','color',[0 0 0]);
% plot3([0 0],[0 plot_axis_range],[0 0],'linestyle','-','color',[0 0 0]);
% plot3([0 0],[0 0],[0 plot_axis_range],'linestyle','-','color',[0 0 0]);


% % % % % 
% % % % % %% Init Plot
% % % % % figure(2);
% % % % % hold on;
% % % % % [X,Y,Z] = sphere(100);
% % % % % surf(X,Y,Z)
% % % % % % alpha(0.95);
% % % % % % colormap('pink');
% % % % % colormap([0 0 1]);
% % % % % axis equal
% % % % % 
% % % % % lightangle(gca,-45,30);
% % % % % shading interp;
% % % % % lighting gouraud
% % % % % % plot_r=1.01;
% % % % % 
% % % % % [x0,y0,z0]=qubit_x_y_z(theta_0,phi_0);
% % % % % plot3(x0,y0,z0,'marker','o','markersize',10,'markerfacecolor',[0 0 0],'markeredgecolor',[0 0 0]);
% % % % % 
% % % % % for ti_theta=1:1:grid_theta
% % % % %     
% % % % %     qubit_arr_temp=[cos(pi./4),1i.*sin(pi./4);1i.*sin(pi./4),cos(pi./4)]*qubit_init;
% % % % %     qubit_arr_temp=[exp(1i.*2.*theta_arr(ti_theta)),0;0,1]*qubit_arr_temp;
% % % % %     
% % % % %     [qubit_theta_temp,qubit_phi_temp]=qubit_theta_phi(qubit_arr_temp(1),qubit_arr_temp(2));
% % % % %     
% % % % %     [a_temp,b_temp]=qubit_a_b(qubit_theta_temp,qubit_phi_temp);
% % % % %     theta_clr=theta_clr_min+(theta_clr_max-theta_clr_min).*(ti_theta-1)./(grid_theta-1);
% % % % %     qubit_arr_theta_2(:,ti_theta)=[a_temp;b_temp];
% % % % % end
% % % % % 
% % % % % 
% % % % % for ti_theta=1:1:grid_theta
% % % % %     for ti_phi=1:1:grid_phi
% % % % %         qubit_arr_temp=[cos(pi./4),1i.*sin(pi./4);1i.*sin(pi./4),cos(pi./4)]*qubit_arr_theta_2(:,ti_theta);
% % % % %         qubit_arr_temp=[exp(1i.*phi_arr(ti_phi)),0;0,1]*qubit_arr_temp;
% % % % %         
% % % % %         [qubit_theta_temp,qubit_phi_temp]=qubit_theta_phi(qubit_arr_temp(1),qubit_arr_temp(2));
% % % % %         [x_temp,y_temp,z_temp]=qubit_x_y_z(qubit_theta_temp,qubit_phi_temp);
% % % % %         [a_temp,b_temp]=qubit_a_b(qubit_theta_temp,qubit_phi_temp);
% % % % %         phi_clr=phi_clr_min+(phi_clr_max-phi_clr_min).*(ti_phi-1)./(grid_phi-1);
% % % % %         qubit_arr_phi_2{ti_theta}(:,ti_phi)=[a_temp;b_temp];
% % % % %         plot3(x_temp,y_temp,z_temp,'marker','o','markersize',5,'markerfacecolor',phi_clr,'markeredgecolor',phi_clr);
% % % % %     end
% % % % %     [qubit_theta_temp,qubit_phi_temp]=qubit_theta_phi(qubit_arr_phi_2{ti_theta}(1,:),qubit_arr_phi_2{ti_theta}(2,:));
% % % % %     [x_temp,y_temp,z_temp]=qubit_x_y_z(qubit_theta_temp,qubit_phi_temp);
% % % % %     plot3(x_temp,y_temp,z_temp,'marker','o','markersize',5,'markerfacecolor',theta_clr,'markeredgecolor',theta_clr,'linestyle','none');
% % % % % end
% % % % % 
% % % % % 
% % % % % h=gca;
% % % % % set(h,'Fontname','Helvetica','FontWeight','normal','PlotBoxAspectRatio',[1 1 1],'linewidth',1,'xscale','linear');
% % % % % axis([-2 2 -2 2 -2 2]);
% % % % % 
% % % % % %% 
% % % % % plot_axis_range=1.5;
% % % % % quiver3(0,0,0,1,0,0,plot_axis_range,'linewidth',3,'color',[0 0 0]);
% % % % % quiver3(0,0,0,0,1,0,plot_axis_range,'linewidth',3,'color',[1 0 0]);
% % % % % quiver3(0,0,0,0,0,1,plot_axis_range,'linewidth',3,'color',[0 0 1]);
% % % % % view([129,14]);
% % % % % axis off;
% % % % % % plot3([0 plot_axis_range],[0 0],[0 0],'linestyle','-','color',[0 0 0]);
% % % % % % plot3([0 0],[0 plot_axis_range],[0 0],'linestyle','-','color',[0 0 0]);
% % % % % % plot3([0 0],[0 0],[0 plot_axis_range],'linestyle','-','color',[0 0 0]);
% % % % % 
