# Supplementary material for: Heavy tails and pruning in programmable photonic circuits for universal unitaries
Source: Nat Commun. 2023 Apr 3;14:1853. doi: 10.1038/s41467-023-37611-9 (PMC10070444; doi:10.1038/s41467-023-37611-9)
Supplement: Supplementary file 4 — Supplementary Code 1 [file 41467_2023_37611_MOESM4_ESM.zip › code_plot_DNN_Fig_5b_c.m]

clear all;
close all;

QQQ_train=4000; % The number of training data
batch_sz=1000;
learn_rate_num=2;
learn_rate_order=6;
batch_num=round(QQQ_train./batch_sz); % The number of batches

%% Pruning / Noise Parameters
ti_case_arr_post=[0,1,2,3,4];
fidelity_defect_lev_post_scan_pruning=[1.00:-0.01:0.01];
fidelity_defect_lev_post_scan_noise=[1.00:-0.01:0.90];
noise_amp_fac_arr_post_scan=0.001:0.001:0.002;

R2_mean=cell(1,length(ti_case_arr_post));
R2_std=cell(1,length(ti_case_arr_post));
for ti_temp_case=1:1:length(ti_case_arr_post)
% for ti_temp_case=1:1:1
    ti_case_post=ti_case_arr_post(ti_temp_case); %% 5 cases
    if ti_case_post==0
        fidelity_defect_lev_post=1;
        noise_amp_fac_arr_post=0;
    elseif (ti_case_post==1)||(ti_case_post==2)
        fidelity_defect_lev_post=fidelity_defect_lev_post_scan_pruning;
        noise_amp_fac_arr_post=0;
    else
        fidelity_defect_lev_post=fidelity_defect_lev_post_scan_noise;
        noise_amp_fac_arr_post=noise_amp_fac_arr_post_scan;        
    end    
    R2_mean{ti_temp_case}=zeros(length(fidelity_defect_lev_post),length(noise_amp_fac_arr_post));
    R2_std{ti_temp_case}=zeros(length(fidelity_defect_lev_post),length(noise_amp_fac_arr_post));
%     for ti_temp_fidel=1:1:1
    for ti_temp_fidel=1:1:length(fidelity_defect_lev_post)
        fidel_lev_post=fidelity_defect_lev_post(ti_temp_fidel); %% fidelity_defect_lev=0:0.02:1.00; 50 cases
        
%         for ti_temp_noise=1:1:1
        for ti_temp_noise=1:1:length(noise_amp_fac_arr_post)
            noise_amp_fac_post=noise_amp_fac_arr_post(ti_temp_noise);  %% noise_amp_fac_arr=0.02:0.01:0.20; 20 cases
            
            load_file_name_DNN=['./data_file_DNN/DNN_case_',num2str(ti_case_post),'_fidel_',num2str(round(fidel_lev_post.*100),'%03i'),'_noise_',num2str(round(noise_amp_fac_post.*1000),'%04i'),'_batch_sz_',num2str(batch_sz,'%05i'),'_num_',num2str(batch_num,'%03i'),'_learn_',num2str(learn_rate_num),'e',num2str(learn_rate_order)]
            load(load_file_name_DNN);
            
            R2=1-sum(abs(yyy_set_test_eval-yyy_set_test_true).^2,1)./sum(abs(yyy_set_test_eval-mean(yyy_set_test_eval,1)).^2,1);
            R2_mean{ti_temp_case}(ti_temp_fidel,ti_temp_noise)=mean(R2);
            R2_std{ti_temp_case}(ti_temp_fidel,ti_temp_noise)=std(R2);
%             yyy_set_test_eval yyy_set_test_true
        end
    end
end

%%
%% 1: OFF the body elements: estimating the importance of hub nodes, 2: OFF the tail elements: estimating the importance of non-hub nodes, 3: 
%% Plot Operations
mkdir('./fig_plot_DNN');
fig_num_1=1;
fig_num_2=2;
m_face_clr_0=[33, 33, 33]./255;
m_edge_clr_0=[33, 33, 33]./255;
% m_face_clr_1=[255, 22, 93]./255;
% m_edge_clr_1=[255, 22, 93]./255;
% m_face_clr_2=[62, 193, 211]./255;
% m_edge_clr_2=[62, 193, 211]./255;
% m_face_clr_3=[255, 154, 0]./255;
% m_edge_clr_3=[255, 154, 0]./255;
% m_face_clr_4=[54, 174, 124]./255;
% m_edge_clr_4=[54, 174, 124]./255;

m_face_clr_1=[255, 22, 22]./255;
m_edge_clr_1=m_face_clr_1;
m_face_clr_2=[22, 22, 211]./255;
m_edge_clr_2=m_face_clr_2;
m_face_clr_3=[255, 128, 0]./255;
m_edge_clr_3=m_face_clr_3;
m_face_clr_4=[34, 174, 34]./255;
m_edge_clr_4=m_face_clr_4;
m_face_alpha_1=0.4;
m_edge_alpha_1=0.4;
m_face_alpha_2=0.4;
m_edge_alpha_2=0.4;
m_face_alpha_3=0.4;
m_edge_alpha_3=0.4;
m_face_alpha_4=0.4;
m_edge_alpha_4=0.4;
m_size_1=12;
m_size_2=12;
m_size_3=12;
m_size_4=12;
font_size=23;
font_size_axis=27;
errorbar_alpha=0.8;
m_size=3;


%% 
noise_amp_fac_plot_specific=[0.001];

for ti_temp=1:1:length(noise_amp_fac_plot_specific)
    [Y,plot_noise_ind_arr(ti_temp)]=min(abs(noise_amp_fac_arr_post_scan-noise_amp_fac_plot_specific(ti_temp)));
end

fig_temp=figure(fig_num_1); hold on;
% [h_patch_1,h_patch_2]=patch_plot(1-fidelity_defect_lev_post_scan_pruning,(R2_mean{1}+R2_std{1}(:,1)./4).*ones(1,length(fidelity_defect_lev_post_scan_pruning)),(R2_mean{1}-R2_std{1}(:,1)./4).*ones(1,length(fidelity_defect_lev_post_scan_pruning)),R2_mean{1}.*ones(1,length(fidelity_defect_lev_post_scan_pruning)),m_face_clr_0,0,0.1);
h_err=errorbar(1-fidelity_defect_lev_post_scan_pruning,R2_mean{1}(:,1).*ones(1,length(fidelity_defect_lev_post_scan_pruning)),R2_std{1}(:,1).*ones(1,length(fidelity_defect_lev_post_scan_pruning))./4,R2_std{1}(:,1).*ones(1,length(fidelity_defect_lev_post_scan_pruning))./4,'linestyle','none','color',m_face_clr_0,'linewidth',2);
plot(1-fidelity_defect_lev_post_scan_pruning,R2_mean{1}.*ones(1,length(fidelity_defect_lev_post_scan_pruning)),'linestyle','--','marker','none','markersize',m_size,'markerfacecolor','none','markeredgecolor',m_face_clr_0,'linewidth',2.5,'color',[0 0 0.3]);

% [h_patch_1,h_patch_2]=patch_plot(1-fidelity_defect_lev_post_scan_pruning,R2_mean{2}+R2_std{2}(:,1)./4,R2_mean{2}-R2_std{2}(:,1)./4,R2_mean{2},m_face_clr_1,0,0.6);
h_err=errorbar(1-fidelity_defect_lev_post_scan_pruning,R2_mean{2}(:,1),R2_std{2}(:,1)./4,R2_std{2}(:,1)./4,'linestyle','none','color',m_face_clr_1,'linewidth',2);
plot(1-fidelity_defect_lev_post_scan_pruning,R2_mean{2},'linestyle','--','marker','none','markersize',m_size,'markerfacecolor','none','markeredgecolor',m_face_clr_1,'linewidth',2.5,'color',m_face_clr_1);

% [h_patch_1,h_patch_2]=patch_plot(1-fidelity_defect_lev_post_scan_pruning,R2_mean{3}+R2_std{3}(:,1)./4,R2_mean{3}-R2_std{3}(:,1)./4,R2_mean{3},m_face_clr_2,0,0.6);
h_err=errorbar(1-fidelity_defect_lev_post_scan_pruning,R2_mean{3}(:,1),R2_std{3}(:,1)./4,R2_std{3}(:,1)./4,'linestyle','none','color',m_face_clr_2,'linewidth',2);
plot(1-fidelity_defect_lev_post_scan_pruning,R2_mean{3},'linestyle','--','marker','none','markersize',m_size,'markerfacecolor','none','markeredgecolor',m_face_clr_2,'linewidth',2.5,'color',m_face_clr_2);
%     set([h_err.Bar, h_err.Line], 'ColorType', 'truecoloralpha', 'ColorData', [h_err.Line.ColorData(1:3); 255*errorbar_alpha])

for ti_noise=1:1:length(plot_noise_ind_arr)    
% for ti_noise=1:1:1
    plot_noise_ind=plot_noise_ind_arr(ti_noise);
%     [h_patch_1,h_patch_2]=patch_plot(1-fidelity_defect_lev_post_scan_noise,R2_mean{4}(:,plot_noise_ind)+R2_std{4}(:,plot_noise_ind)./4,R2_mean{4}(:,plot_noise_ind)-R2_std{4}(:,plot_noise_ind)./4,R2_mean{4}(:,plot_noise_ind),m_face_clr_3,0,0.7);
    h_err=errorbar(1-fidelity_defect_lev_post_scan_noise,R2_mean{4}(:,plot_noise_ind),R2_std{4}(:,plot_noise_ind)./4,R2_std{4}(:,plot_noise_ind)./4,'linestyle','none','color',m_face_clr_3,'linewidth',2.5);
    h_err=errorbar(1-fidelity_defect_lev_post_scan_noise,R2_mean{5}(:,plot_noise_ind),R2_std{5}(:,plot_noise_ind)./4,R2_std{5}(:,plot_noise_ind)./4,'linestyle','none','color',m_face_clr_4,'linewidth',2.5);
    plot(1-fidelity_defect_lev_post_scan_noise,R2_mean{4}(:,plot_noise_ind),'linestyle','--','marker','none','markersize',m_size,'markerfacecolor','none','markeredgecolor',m_face_clr_3,'linewidth',2.5,'color',m_face_clr_3);
%     plot(1-fidelity_defect_lev_post_scan_noise,R2_mean{5}(:,plot_noise_ind),'linestyle','none','marker','o','markersize',m_size,'markerfacecolor',m_face_clr_4,'markeredgecolor',m_face_clr_4,'linewidth',1,'color',[0 0 0]);
    plot(1-fidelity_defect_lev_post_scan_noise,R2_mean{5}(:,plot_noise_ind),'linestyle','--','marker','none','markersize',m_size,'markerfacecolor','none','markeredgecolor',m_face_clr_4,'linewidth',2.5,'color',m_face_clr_4);
end
h=gca;
hx=xlabel('Defect Ratio');
% hy=ylabel('{\itP}({\itx})');
hy=ylabel('{\itR}^2');
set(h,'Fontname','Helvetica','FontWeight','normal','xtick',[0:0.02:0.1],'ytick',[0:0.2:1],'FontSize',font_size,'PlotBoxAspectRatio',[1.7 1 1],'linewidth',1,'xscale','linear','yscale','linear');
set(hx,'Fontname','Helvetica','FontWeight','normal','FontSize',font_size_axis);
set(hy,'Fontname','Helvetica','FontWeight','normal','FontSize',font_size_axis);
axis_info_1=[min(1-fidelity_defect_lev_post_scan_pruning) max(1-fidelity_defect_lev_post_scan_pruning) 0 1];
axis_info_1=[min(1-fidelity_defect_lev_post_scan_noise) max(1-fidelity_defect_lev_post_scan_noise) -0.1 1];
axis(axis_info_1);
movegui(fig_temp,'west');
box on;

figure(fig_num_1); hold on;
file_name_1=['./fig_plot_DNN/plot_DNN_R2_scan_noise_',num2str(round(noise_amp_fac_plot_specific.*1e3),'%04i'),'.tif']
save_fig = gcf;
set(save_fig, 'Position',  [100, 60, 1200, 1200]);
exportgraphics(save_fig,file_name_1,'Resolution',500);

figure(fig_num_2); hold on;
load_file_name_DNN=['./data_file_DNN/DNN_case_0_fidel_100_noise_0000_batch_sz_',num2str(batch_sz,'%05i'),'_num_',num2str(batch_num,'%03i'),'_learn_',num2str(learn_rate_num),'e',num2str(learn_rate_order)]
load(load_file_name_DNN);
epoch_arr=(1:1:(epo_num+1))-1;
plot(epoch_arr,EEE_avg_arr_test,'linewidth',2.5,'linestyle','-','color',m_face_clr_0);
load_file_name_DNN=['./data_file_DNN/DNN_case_1_fidel_095_noise_0000_batch_sz_',num2str(batch_sz,'%05i'),'_num_',num2str(batch_num,'%03i'),'_learn_',num2str(learn_rate_num),'e',num2str(learn_rate_order)]
load(load_file_name_DNN);
plot(epoch_arr,EEE_avg_arr_test,'linewidth',2.5,'linestyle','-','color',m_face_clr_1);
load_file_name_DNN=['./data_file_DNN/DNN_case_2_fidel_095_noise_0000_batch_sz_',num2str(batch_sz,'%05i'),'_num_',num2str(batch_num,'%03i'),'_learn_',num2str(learn_rate_num),'e',num2str(learn_rate_order)]
load(load_file_name_DNN);
plot(epoch_arr,EEE_avg_arr_test,'linewidth',2.5,'linestyle','-','color',m_face_clr_2);
load_file_name_DNN=['./data_file_DNN/DNN_case_3_fidel_095_noise_0001_batch_sz_',num2str(batch_sz,'%05i'),'_num_',num2str(batch_num,'%03i'),'_learn_',num2str(learn_rate_num),'e',num2str(learn_rate_order)]
load(load_file_name_DNN);
plot(epoch_arr,EEE_avg_arr_test,'linewidth',2.5,'linestyle','-','color',m_face_clr_3);
load_file_name_DNN=['./data_file_DNN/DNN_case_4_fidel_095_noise_0001_batch_sz_',num2str(batch_sz,'%05i'),'_num_',num2str(batch_num,'%03i'),'_learn_',num2str(learn_rate_num),'e',num2str(learn_rate_order)]
load(load_file_name_DNN);
plot(epoch_arr,EEE_avg_arr_test,'linewidth',2.5,'linestyle','-','color',m_face_clr_4);

load_file_name_DNN=['./data_file_DNN/DNN_case_1_fidel_090_noise_0000_batch_sz_',num2str(batch_sz,'%05i'),'_num_',num2str(batch_num,'%03i'),'_learn_',num2str(learn_rate_num),'e',num2str(learn_rate_order)]
load(load_file_name_DNN);
plot(epoch_arr,EEE_avg_arr_test,'linewidth',2.5,'linestyle','--','color',m_face_clr_1);
load_file_name_DNN=['./data_file_DNN/DNN_case_2_fidel_090_noise_0000_batch_sz_',num2str(batch_sz,'%05i'),'_num_',num2str(batch_num,'%03i'),'_learn_',num2str(learn_rate_num),'e',num2str(learn_rate_order)]
load(load_file_name_DNN);
plot(epoch_arr,EEE_avg_arr_test,'linewidth',2.5,'linestyle','--','color',m_face_clr_2);
load_file_name_DNN=['./data_file_DNN/DNN_case_3_fidel_090_noise_0001_batch_sz_',num2str(batch_sz,'%05i'),'_num_',num2str(batch_num,'%03i'),'_learn_',num2str(learn_rate_num),'e',num2str(learn_rate_order)]
load(load_file_name_DNN);
plot(epoch_arr,EEE_avg_arr_test,'linewidth',2.5,'linestyle','--','color',m_face_clr_3);
load_file_name_DNN=['./data_file_DNN/DNN_case_4_fidel_090_noise_0001_batch_sz_',num2str(batch_sz,'%05i'),'_num_',num2str(batch_num,'%03i'),'_learn_',num2str(learn_rate_num),'e',num2str(learn_rate_order)]
load(load_file_name_DNN);
plot(epoch_arr,EEE_avg_arr_test,'linewidth',2.5,'linestyle','--','color',m_face_clr_4);

h=gca;
hx=xlabel('Epoch');
% hy=ylabel('{\itP}({\itx})');
hy=ylabel('Loss');
set(h,'Fontname','Helvetica','FontWeight','normal','xtick',[0:100:300],'ytick',[1e-15,1e-14,1e-13],'FontSize',font_size,'PlotBoxAspectRatio',[1.7 1 1],'linewidth',1,'xscale','linear','yscale','log');
set(hx,'Fontname','Helvetica','FontWeight','normal','FontSize',font_size_axis);
set(hy,'Fontname','Helvetica','FontWeight','normal','FontSize',font_size_axis);
axis([0 300 2e-15 1e-13]);
movegui(fig_num_2,'west');
box on;

figure(fig_num_2); hold on;
file_name_2=['./fig_plot_DNN/plot_DNN_R2_scan_noise_learning','.tif']
save_fig = gcf;
set(save_fig, 'Position',  [100, 60, 1200, 1200]);
exportgraphics(save_fig,file_name_2,'Resolution',500);


% close all;
