# Supplementary material for: Heavy tails and pruning in programmable photonic circuits for universal unitaries
Source: Nat Commun. 2023 Apr 3;14:1853. doi: 10.1038/s41467-023-37611-9 (PMC10070444; doi:10.1038/s41467-023-37611-9)
Supplement: Supplementary file 4 — Supplementary Code 1 [file 41467_2023_37611_MOESM4_ESM.zip › code_plot_unitary_analysis_HT_set_Fig_2f_g.m]

clear all;
close all;

font_size_axis=22;
font_size_axis_label=25;

UU_sz_arr=[16:1:128];
load_file_name_HT=['./data_file_HT/data_unitary_HT']
load(load_file_name_HT);

m_size=10;
m_face_clr=[0.3 0.8 0.9];
m_edge_clr=[0.3 0.8 0.9];
m_face_alpha=0.3;
m_edge_alpha=0.6;
errorbar_alpha = 0.65; 
fig_resolution=500;

clr_errorbar=[0.9 0.3 0];
mkdir('./fig_plot_HT/')

%% %%%%%%%%%%%%%%%%%%%%%%%%%%%%%%%%%%%%%%%%%%%%%%%%%%%%%%%%%%%%%%%%%%%%%%%%%%%%%%%%%%%%%%%%%%%%%%%%%%%%%%%%%%%%%%%%%%%%%%%%%%%%%%%%%%%%%%%%%%%%%%%%%%%%%%%%%%%%%%%%%
%% Power-Law Plot
figure(1); hold on;
for ti_ind=1:1:100
    scatter_powerlaw = scatter(UU_sz_arr,alpha_powerlaw_set(:,ti_ind),m_size,'o','MarkerFaceColor',m_face_clr,'MarkerEdgeColor',m_edge_clr); 
    scatter_powerlaw.MarkerFaceAlpha = m_face_alpha;
    scatter_powerlaw.MarkerEdgeAlpha = m_edge_alpha;
end
h_err=errorbar(UU_sz_arr,alpha_powerlaw_set_mean,alpha_powerlaw_set_RMSE./2,'linestyle','none','color',clr_errorbar,'linewidth',1.5);
% Set transparency level (0:1)  
% Set transparency (undocumented)
set([h_err.Bar, h_err.Line], 'ColorType', 'truecoloralpha', 'ColorData', [h_err.Line.ColorData(1:3); 255*errorbar_alpha])
plot(UU_sz_arr,alpha_powerlaw_set_mean,'linestyle','none','color',clr_errorbar,'marker','o','markerfacecolor',clr_errorbar,'markersize',6);

fig_plot=figure(1);
hx=xlabel('{\itn}');
hy=ylabel('{\it\alpha}');
h=gca;
set(h,'Fontname','Helvetica','FontWeight','normal','fontsize',font_size_axis,'PlotBoxAspectRatio',[1 1 1],'linewidth',1.5,'xscale','linear');
set(hx,'Fontname','Helvetica','FontWeight','normal','fontsize',font_size_axis_label);
set(hy,'Fontname','Helvetica','FontWeight','normal','fontsize',font_size_axis_label);
box on;
movegui(fig_plot,'west');
axis([15 129 1.5 7.5]);

folder_name_str=['fig_plot_HT'];
file_name_evol=[folder_name_str,'/Fig_HT_powerlaw_alpha','.tif']
save_fig = gcf;
set(save_fig, 'Position',  [100, 120, 2000, 600]);
exportgraphics(save_fig,file_name_evol,'Resolution',fig_resolution);

figure(2); hold on;
for ti_ind=1:1:100
    scatter_powerlaw = scatter(UU_sz_arr,xmin_powerlaw_set(:,ti_ind),m_size,'o','MarkerFaceColor',m_face_clr,'MarkerEdgeColor',m_edge_clr); 
    scatter_powerlaw.MarkerFaceAlpha = m_face_alpha;
    scatter_powerlaw.MarkerEdgeAlpha = m_edge_alpha;
end
h_err=errorbar(UU_sz_arr,xmin_powerlaw_set_mean,xmin_powerlaw_set_RMSE./2,'linestyle','none','color',clr_errorbar,'linewidth',1.5);
% Set transparency level (0:1)  
% Set transparency (undocumented)
set([h_err.Bar, h_err.Line], 'ColorType', 'truecoloralpha', 'ColorData', [h_err.Line.ColorData(1:3); 255*errorbar_alpha])
plot(UU_sz_arr,xmin_powerlaw_set_mean,'linestyle','none','color',clr_errorbar,'marker','o','markerfacecolor',clr_errorbar,'markersize',6);

fig_plot=figure(2);
hx=xlabel('{\itn}');
hy=ylabel('{\it\theta}_m_i_n');
h=gca;
set(h,'Fontname','Helvetica','FontWeight','normal','fontsize',font_size_axis,'ytick',[0 pi/8 pi/4 3*pi/8 pi/2],'yticklabel',{'0','\pi/8','\pi/4','3\pi/8','\pi/2'},'PlotBoxAspectRatio',[1 1 1],'linewidth',1.5,'xscale','linear');
set(hx,'Fontname','Helvetica','FontWeight','normal','fontsize',font_size_axis_label);
set(hy,'Fontname','Helvetica','FontWeight','normal','fontsize',font_size_axis_label);
box on;
movegui(fig_plot,'west');
axis([15 129 0 pi/2]);

folder_name_str=['fig_plot_HT'];
file_name_evol=[folder_name_str,'/Fig_HT_powerlaw_xmin','.tif']
save_fig = gcf;
set(save_fig, 'Position',  [100, 120, 2000, 600]);
exportgraphics(save_fig,file_name_evol,'Resolution',fig_resolution);

%% %%%%%%%%%%%%%%%%%%%%%%%%%%%%%%%%%%%%%%%%%%%%%%%%%%%%%%%%%%%%%%%%%%%%%%%%%%%%%%%%%%%%%%%%%%%%%%%%%%%%%%%%%%%%%%%%%%%%%%%%%%%%%%%%%%%%%%%%%%%%%%%%%%%%%%%%%%%%%%%%%


%% %%%%%%%%%%%%%%%%%%%%%%%%%%%%%%%%%%%%%%%%%%%%%%%%%%%%%%%%%%%%%%%%%%%%%%%%%%%%%%%%%%%%%%%%%%%%%%%%%%%%%%%%%%%%%%%%%%%%%%%%%%%%%%%%%%%%%%%%%%%%%%%%%%%%%%%%%%%%%%%%%
%% Power-Law-Cutoff Plot
figure(3); hold on;
for ti_ind=1:1:100
    scatter_powerlaw = scatter(UU_sz_arr,alpha_powerlaw_cutoff_set(:,ti_ind),m_size,'o','MarkerFaceColor',m_face_clr,'MarkerEdgeColor',m_edge_clr); 
    scatter_powerlaw.MarkerFaceAlpha = m_face_alpha;
    scatter_powerlaw.MarkerEdgeAlpha = m_edge_alpha;
end
h_err=errorbar(UU_sz_arr,alpha_powerlaw_cutoff_set_mean,alpha_powerlaw_cutoff_set_RMSE./2,'linestyle','none','color',clr_errorbar,'linewidth',1.5);
% Set transparency level (0:1)  
% Set transparency (undocumented)
set([h_err.Bar, h_err.Line], 'ColorType', 'truecoloralpha', 'ColorData', [h_err.Line.ColorData(1:3); 255*errorbar_alpha])
plot(UU_sz_arr,alpha_powerlaw_cutoff_set_mean,'linestyle','none','color',clr_errorbar,'marker','o','markerfacecolor',clr_errorbar,'markersize',6);

fig_plot=figure(3);
hx=xlabel('{\itn}');
hy=ylabel('{\it\alpha}_c');
h=gca;
set(h,'Fontname','Helvetica','FontWeight','normal','fontsize',font_size_axis,'PlotBoxAspectRatio',[1 1 1],'linewidth',1.5,'xscale','linear');
set(hx,'Fontname','Helvetica','FontWeight','normal','fontsize',font_size_axis_label);
set(hy,'Fontname','Helvetica','FontWeight','normal','fontsize',font_size_axis_label);
box on;
movegui(fig_plot,'west');
axis([15 129 -0.5 2.5]);

folder_name_str=['fig_plot_HT'];
file_name_evol=[folder_name_str,'/Fig_HT_powerlaw_cutoff_alpha','.tif']
save_fig = gcf;
set(save_fig, 'Position',  [100, 120, 2000, 600]);
exportgraphics(save_fig,file_name_evol,'Resolution',fig_resolution);

figure(4); hold on;
for ti_ind=1:1:100
    scatter_powerlaw = scatter(UU_sz_arr,lambda_powerlaw_cutoff_set(:,ti_ind),m_size,'o','MarkerFaceColor',m_face_clr,'MarkerEdgeColor',m_edge_clr); 
    scatter_powerlaw.MarkerFaceAlpha = m_face_alpha;
    scatter_powerlaw.MarkerEdgeAlpha = m_edge_alpha;
end
h_err=errorbar(UU_sz_arr,lambda_powerlaw_cutoff_set_mean,alpha_powerlaw_cutoff_set_RMSE./2,'linestyle','none','color',clr_errorbar,'linewidth',1.5);
% Set transparency level (0:1)  
% Set transparency (undocumented)
set([h_err.Bar, h_err.Line], 'ColorType', 'truecoloralpha', 'ColorData', [h_err.Line.ColorData(1:3); 255*errorbar_alpha])
plot(UU_sz_arr,lambda_powerlaw_cutoff_set_mean,'linestyle','none','color',clr_errorbar,'marker','o','markerfacecolor',clr_errorbar,'markersize',6);

fig_plot=figure(4);
hx=xlabel('{\itn}');
hy=ylabel('{\it\lambda}_c');
h=gca;
set(h,'Fontname','Helvetica','FontWeight','normal','fontsize',font_size_axis,'PlotBoxAspectRatio',[1 1 1],'linewidth',1.5,'xscale','linear');
set(hx,'Fontname','Helvetica','FontWeight','normal','fontsize',font_size_axis_label);
set(hy,'Fontname','Helvetica','FontWeight','normal','fontsize',font_size_axis_label);
box on;
movegui(fig_plot,'west');
axis([15 129 1.5 6.0]);

folder_name_str=['fig_plot_HT'];
file_name_evol=[folder_name_str,'/Fig_HT_powerlaw_cutoff_lambda','.tif']
save_fig = gcf;
set(save_fig, 'Position',  [100, 120, 2000, 600]);
exportgraphics(save_fig,file_name_evol,'Resolution',fig_resolution);

figure(5); hold on;
for ti_ind=1:1:100
    scatter_powerlaw = scatter(UU_sz_arr,xmin_powerlaw_cutoff_set(:,ti_ind),m_size,'o','MarkerFaceColor',m_face_clr,'MarkerEdgeColor',m_edge_clr); 
    scatter_powerlaw.MarkerFaceAlpha = m_face_alpha;
    scatter_powerlaw.MarkerEdgeAlpha = m_edge_alpha;
end
h_err=errorbar(UU_sz_arr,xmin_powerlaw_cutoff_set_mean,xmin_powerlaw_cutoff_set_RMSE./2,'linestyle','none','color',clr_errorbar,'linewidth',1.5);
% Set transparency level (0:1)  
% Set transparency (undocumented)
set([h_err.Bar, h_err.Line], 'ColorType', 'truecoloralpha', 'ColorData', [h_err.Line.ColorData(1:3); 255*errorbar_alpha])
plot(UU_sz_arr,xmin_powerlaw_cutoff_set_mean,'linestyle','none','color',clr_errorbar,'marker','o','markerfacecolor',clr_errorbar,'markersize',6);

fig_plot=figure(5);
hx=xlabel('{\itn}');
hy=ylabel('{\it\theta}_c_,_m_i_n');
h=gca;
set(h,'Fontname','Helvetica','FontWeight','normal','fontsize',font_size_axis,'ytick',[0 pi/8 pi/4 3*pi/8 pi/2],'yticklabel',{'0','\pi/8','\pi/4','3\pi/8','\pi/2'},'PlotBoxAspectRatio',[1 1 1],'linewidth',1.5,'xscale','linear');
set(hx,'Fontname','Helvetica','FontWeight','normal','fontsize',font_size_axis_label);
set(hy,'Fontname','Helvetica','FontWeight','normal','fontsize',font_size_axis_label);
box on;
movegui(fig_plot,'west');
axis([15 129 0 pi/2]);

folder_name_str=['fig_plot_HT'];
file_name_evol=[folder_name_str,'/Fig_HT_powerlaw_cutoff_xmin','.tif']
save_fig = gcf;
set(save_fig, 'Position',  [100, 120, 2000, 600]);
exportgraphics(save_fig,file_name_evol,'Resolution',fig_resolution);

%% %%%%%%%%%%%%%%%%%%%%%%%%%%%%%%%%%%%%%%%%%%%%%%%%%%%%%%%%%%%%%%%%%%%%%%%%%%%%%%%%%%%%%%%%%%%%%%%%%%%%%%%%%%%%%%%%%%%%%%%%%%%%%%%%%%%%%%%%%%%%%%%%%%%%%%%%%%%%%%%%%


%% %%%%%%%%%%%%%%%%%%%%%%%%%%%%%%%%%%%%%%%%%%%%%%%%%%%%%%%%%%%%%%%%%%%%%%%%%%%%%%%%%%%%%%%%%%%%%%%%%%%%%%%%%%%%%%%%%%%%%%%%%%%%%%%%%%%%%%%%%%%%%%%%%%%%%%%%%%%%%%%%%
%% Log-Normal Plot
figure(6); hold on;
for ti_ind=1:1:100
    scatter_powerlaw = scatter(UU_sz_arr,mu_lognormal_set(:,ti_ind),m_size,'o','MarkerFaceColor',m_face_clr,'MarkerEdgeColor',m_edge_clr); 
    scatter_powerlaw.MarkerFaceAlpha = m_face_alpha;
    scatter_powerlaw.MarkerEdgeAlpha = m_edge_alpha;
end
h_err=errorbar(UU_sz_arr,mu_lognormal_set_mean,mu_lognormal_set_RMSE./2,'linestyle','none','color',clr_errorbar,'linewidth',1.5);
% Set transparency level (0:1)  
% Set transparency (undocumented)
set([h_err.Bar, h_err.Line], 'ColorType', 'truecoloralpha', 'ColorData', [h_err.Line.ColorData(1:3); 255*errorbar_alpha])
plot(UU_sz_arr,mu_lognormal_set_mean,'linestyle','none','color',clr_errorbar,'marker','o','markerfacecolor',clr_errorbar,'markersize',6);

fig_plot=figure(6);
hx=xlabel('{\itn}');
hy=ylabel('{\it\mu}');
h=gca;
set(h,'Fontname','Helvetica','FontWeight','normal','fontsize',font_size_axis,'PlotBoxAspectRatio',[1 1 1],'linewidth',1.5,'xscale','linear');
set(hx,'Fontname','Helvetica','FontWeight','normal','fontsize',font_size_axis_label);
set(hy,'Fontname','Helvetica','FontWeight','normal','fontsize',font_size_axis_label);
box on;
movegui(fig_plot,'west');
axis([15 129 -2.1 -0.8]);

folder_name_str=['fig_plot_HT'];
file_name_evol=[folder_name_str,'/Fig_HT_lognormal_mu','.tif']
save_fig = gcf;
set(save_fig, 'Position',  [100, 120, 2000, 600]);
exportgraphics(save_fig,file_name_evol,'Resolution',fig_resolution);

figure(7); hold on;
for ti_ind=1:1:100
    scatter_powerlaw = scatter(UU_sz_arr,sigma_lognormal_set(:,ti_ind),m_size,'o','MarkerFaceColor',m_face_clr,'MarkerEdgeColor',m_edge_clr); 
    scatter_powerlaw.MarkerFaceAlpha = m_face_alpha;
    scatter_powerlaw.MarkerEdgeAlpha = m_edge_alpha;
end
h_err=errorbar(UU_sz_arr,sigma_lognormal_set_mean,sigma_lognormal_set_RMSE./2,'linestyle','none','color',clr_errorbar,'linewidth',1.5);
% Set transparency level (0:1)  
% Set transparency (undocumented)
set([h_err.Bar, h_err.Line], 'ColorType', 'truecoloralpha', 'ColorData', [h_err.Line.ColorData(1:3); 255*errorbar_alpha])
plot(UU_sz_arr,sigma_lognormal_set_mean,'linestyle','none','color',clr_errorbar,'marker','o','markerfacecolor',clr_errorbar,'markersize',6);

fig_plot=figure(7);
hx=xlabel('{\itn}');
hy=ylabel('{\it\sigma}');
h=gca;
set(h,'Fontname','Helvetica','FontWeight','normal','fontsize',font_size_axis,'PlotBoxAspectRatio',[1 1 1],'linewidth',1.5,'xscale','linear');
set(hx,'Fontname','Helvetica','FontWeight','normal','fontsize',font_size_axis_label);
set(hy,'Fontname','Helvetica','FontWeight','normal','fontsize',font_size_axis_label);
box on;
movegui(fig_plot,'west');
axis([15 129 0.55 0.95]);

folder_name_str=['fig_plot_HT'];
file_name_evol=[folder_name_str,'/Fig_HT_lognormal_sigma','.tif']
save_fig = gcf;
set(save_fig, 'Position',  [100, 120, 2000, 600]);
exportgraphics(save_fig,file_name_evol,'Resolution',fig_resolution);

%% %%%%%%%%%%%%%%%%%%%%%%%%%%%%%%%%%%%%%%%%%%%%%%%%%%%%%%%%%%%%%%%%%%%%%%%%%%%%%%%%%%%%%%%%%%%%%%%%%%%%%%%%%%%%%%%%%%%%%%%%%%%%%%%%%%%%%%%%%%%%%%%%%%%%%%%%%%%%%%%%%


%% %%%%%%%%%%%%%%%%%%%%%%%%%%%%%%%%%%%%%%%%%%%%%%%%%%%%%%%%%%%%%%%%%%%%%%%%%%%%%%%%%%%%%%%%%%%%%%%%%%%%%%%%%%%%%%%%%%%%%%%%%%%%%%%%%%%%%%%%%%%%%%%%%%%%%%%%%%%%%%%%%
%% Exponential Plot
figure(8); hold on;
for ti_ind=1:1:100
    scatter_powerlaw = scatter(UU_sz_arr,lambda_exponential_set(:,ti_ind),m_size,'o','MarkerFaceColor',m_face_clr,'MarkerEdgeColor',m_edge_clr); 
    scatter_powerlaw.MarkerFaceAlpha = m_face_alpha;
    scatter_powerlaw.MarkerEdgeAlpha = m_edge_alpha;
end
h_err=errorbar(UU_sz_arr,lambda_exponential_set_mean,lambda_exponential_set_RMSE./2,'linestyle','none','color',clr_errorbar,'linewidth',1.5);
% Set transparency level (0:1)  
% Set transparency (undocumented)
set([h_err.Bar, h_err.Line], 'ColorType', 'truecoloralpha', 'ColorData', [h_err.Line.ColorData(1:3); 255*errorbar_alpha])
plot(UU_sz_arr,lambda_exponential_set_mean,'linestyle','none','color',clr_errorbar,'marker','o','markerfacecolor',clr_errorbar,'markersize',6);

fig_plot=figure(8);
hx=xlabel('{\itn}');
hy=ylabel('{\it\lambda}_e');
h=gca;
set(h,'Fontname','Helvetica','FontWeight','normal','fontsize',font_size_axis,'PlotBoxAspectRatio',[1 1 1],'linewidth',1.5,'xscale','linear');
set(hx,'Fontname','Helvetica','FontWeight','normal','fontsize',font_size_axis_label);
set(hy,'Fontname','Helvetica','FontWeight','normal','fontsize',font_size_axis_label);
box on;
movegui(fig_plot,'west');
axis([15 129 -100 500]);

folder_name_str=['fig_plot_HT'];
file_name_evol=[folder_name_str,'/Fig_HT_exponential_lambda','.tif']
save_fig = gcf;
set(save_fig, 'Position',  [100, 120, 2000, 600]);
exportgraphics(save_fig,file_name_evol,'Resolution',fig_resolution);

figure(9); hold on;
for ti_ind=1:1:100
    scatter_powerlaw = scatter(UU_sz_arr,xmin_exponential_set(:,ti_ind),m_size,'o','MarkerFaceColor',m_face_clr,'MarkerEdgeColor',m_edge_clr); 
    scatter_powerlaw.MarkerFaceAlpha = m_face_alpha;
    scatter_powerlaw.MarkerEdgeAlpha = m_edge_alpha;
end
h_err=errorbar(UU_sz_arr,xmin_exponential_set_mean,xmin_exponential_set_RMSE./2,'linestyle','none','color',clr_errorbar,'linewidth',1.5);
% Set transparency level (0:1)  
% Set transparency (undocumented)
set([h_err.Bar, h_err.Line], 'ColorType', 'truecoloralpha', 'ColorData', [h_err.Line.ColorData(1:3); 255*errorbar_alpha])
plot(UU_sz_arr,xmin_exponential_set_mean,'linestyle','none','color',clr_errorbar,'marker','o','markerfacecolor',clr_errorbar,'markersize',6);

fig_plot=figure(9);
hx=xlabel('{\itn}');
hy=ylabel('{\it\theta}_e_,_m_i_n');
h=gca;
set(h,'Fontname','Helvetica','FontWeight','normal','fontsize',font_size_axis,'ytick',[0 pi/8 pi/4 3*pi/8 pi/2],'yticklabel',{'0','\pi/8','\pi/4','3\pi/8','\pi/2'},'PlotBoxAspectRatio',[1 1 1],'linewidth',1.5,'xscale','linear');
set(hx,'Fontname','Helvetica','FontWeight','normal','fontsize',font_size_axis_label);
set(hy,'Fontname','Helvetica','FontWeight','normal','fontsize',font_size_axis_label);
box on;
movegui(fig_plot,'west');
axis([15 129 0 pi/2]);

folder_name_str=['fig_plot_HT'];
file_name_evol=[folder_name_str,'/Fig_HT_exponential_xmin','.tif']
save_fig = gcf;
set(save_fig, 'Position',  [100, 120, 2000, 600]);
exportgraphics(save_fig,file_name_evol,'Resolution',fig_resolution);

%% %%%%%%%%%%%%%%%%%%%%%%%%%%%%%%%%%%%%%%%%%%%%%%%%%%%%%%%%%%%%%%%%%%%%%%%%%%%%%%%%%%%%%%%%%%%%%%%%%%%%%%%%%%%%%%%%%%%%%%%%%%%%%%%%%%%%%%%%%%%%%%%%%%%%%%%%%%%%%%%%%


%% %%%%%%%%%%%%%%%%%%%%%%%%%%%%%%%%%%%%%%%%%%%%%%%%%%%%%%%%%%%%%%%%%%%%%%%%%%%%%%%%%%%%%%%%%%%%%%%%%%%%%%%%%%%%%%%%%%%%%%%%%%%%%%%%%%%%%%%%%%%%%%%%%%%%%%%%%%%%%%%%%
%% Log-Normal Plot
figure(10); hold on;
for ti_ind=1:1:100
    scatter_powerlaw = scatter(UU_sz_arr,alpha_Lomax_set(:,ti_ind),m_size,'o','MarkerFaceColor',m_face_clr,'MarkerEdgeColor',m_edge_clr); 
    scatter_powerlaw.MarkerFaceAlpha = m_face_alpha;
    scatter_powerlaw.MarkerEdgeAlpha = m_edge_alpha;
end
h_err=errorbar(UU_sz_arr,alpha_Lomax_set_mean,alpha_Lomax_set_RMSE./2,'linestyle','none','color',clr_errorbar,'linewidth',1.5);
% Set transparency level (0:1)  
% Set transparency (undocumented)
set([h_err.Bar, h_err.Line], 'ColorType', 'truecoloralpha', 'ColorData', [h_err.Line.ColorData(1:3); 255*errorbar_alpha])
plot(UU_sz_arr,alpha_Lomax_set_mean,'linestyle','none','color',clr_errorbar,'marker','o','markerfacecolor',clr_errorbar,'markersize',6);

fig_plot=figure(10);
hx=xlabel('{\itn}');
hy=ylabel('{\it\alpha}');
h=gca;
set(h,'Fontname','Helvetica','FontWeight','normal','fontsize',font_size_axis,'PlotBoxAspectRatio',[1 1 1],'linewidth',1.5,'xscale','linear');
set(hx,'Fontname','Helvetica','FontWeight','normal','fontsize',font_size_axis_label);
set(hy,'Fontname','Helvetica','FontWeight','normal','fontsize',font_size_axis_label);
box on;
movegui(fig_plot,'west');
axis([15 129 -4e9 6e9]);

folder_name_str=['fig_plot_HT'];
file_name_evol=[folder_name_str,'/Fig_HT_Lomax_alpha','.tif']
save_fig = gcf;
set(save_fig, 'Position',  [100, 120, 2000, 600]);
exportgraphics(save_fig,file_name_evol,'Resolution',fig_resolution);

figure(11); hold on;
for ti_ind=1:1:100
    scatter_powerlaw = scatter(UU_sz_arr,gamma_Lomax_set(:,ti_ind),m_size,'o','MarkerFaceColor',m_face_clr,'MarkerEdgeColor',m_edge_clr); 
    scatter_powerlaw.MarkerFaceAlpha = m_face_alpha;
    scatter_powerlaw.MarkerEdgeAlpha = m_edge_alpha;
end
h_err=errorbar(UU_sz_arr,gamma_Lomax_set_mean,gamma_Lomax_set_RMSE./2,'linestyle','none','color',clr_errorbar,'linewidth',1.5);
% Set transparency level (0:1)  
% Set transparency (undocumented)
set([h_err.Bar, h_err.Line], 'ColorType', 'truecoloralpha', 'ColorData', [h_err.Line.ColorData(1:3); 255*errorbar_alpha])
plot(UU_sz_arr,gamma_Lomax_set_mean,'linestyle','none','color',clr_errorbar,'marker','o','markerfacecolor',clr_errorbar,'markersize',6);

fig_plot=figure(11);
hx=xlabel('{\itn}');
hy=ylabel('{\it\gamma}');
h=gca;
set(h,'Fontname','Helvetica','FontWeight','normal','fontsize',font_size_axis,'PlotBoxAspectRatio',[1 1 1],'linewidth',1.5,'xscale','linear');
set(hx,'Fontname','Helvetica','FontWeight','normal','fontsize',font_size_axis_label);
set(hy,'Fontname','Helvetica','FontWeight','normal','fontsize',font_size_axis_label);
box on;
movegui(fig_plot,'west');
axis([15 129 -4e8 4e8]);

folder_name_str=['fig_plot_HT'];
file_name_evol=[folder_name_str,'/Fig_HT_Lomax_gamma','.tif']
save_fig = gcf;
set(save_fig, 'Position',  [100, 120, 2000, 600]);
exportgraphics(save_fig,file_name_evol,'Resolution',fig_resolution);

%% %%%%%%%%%%%%%%%%%%%%%%%%%%%%%%%%%%%%%%%%%%%%%%%%%%%%%%%%%%%%%%%%%%%%%%%%%%%%%%%%%%%%%%%%%%%%%%%%%%%%%%%%%%%%%%%%%%%%%%%%%%%%%%%%%%%%%%%%%%%%%%%%%%%%%%%%%%%%%%%%%

% exportgraphics(save_fig,file_name_evol,'Resolution',500);
% close all;


% 
% figure(1); hold on;
% errorbar(UU_sz_arr,alpha_powerlaw_cutoff_set_mean,alpha_powerlaw_cutoff_set_RMSE,'linestyle','-','color',[1 0 0]);
% figure(); hold on;
% errorbar(UU_sz_arr,xmin_powerlaw_set_mean,xmin_powerlaw_set_RMSE,'linestyle','-','color',[1 0 0]);
% figure(); hold on;
% errorbar(UU_sz_arr,lambda_exponential_set_mean,lambda_exponential_set_RMSE,'linestyle','-','color',[1 0 0]);
% figure(); hold on;
% errorbar(UU_sz_arr,xmin_exponential_set_mean,xmin_exponential_set_RMSE,'linestyle','-','color',[1 0 0]);
% 
% figure(); hold on;
% errorbar(UU_sz_arr,lambda_powerlaw_cutoff_set_mean,lambda_powerlaw_cutoff_set_RMSE,'linestyle','-','color',[1 0 0]);
% figure(); hold on;
% errorbar(UU_sz_arr,xmin_powerlaw_cutoff_set_mean,xmin_powerlaw_cutoff_set_RMSE,'linestyle','-','color',[1 0 0]);
% 
% 
% figure(); hold on;
% errorbar(UU_sz_arr,mu_lognormal_set_mean,mu_lognormal_set_RMSE,'linestyle','-','color',[1 0 0]);
% figure(); hold on;
% errorbar(UU_sz_arr,sigma_lognormal_set_mean,sigma_lognormal_set_RMSE,'linestyle','-','color',[1 0 1]);
% figure(); hold on;
% errorbar(UU_sz_arr,alpha_Lomax_set_mean,alpha_Lomax_set_RMSE,'linestyle','-','color',[1 0 0]);
% figure(); hold on;
% errorbar(UU_sz_arr,gamma_Lomax_set_mean,gamma_Lomax_set_RMSE,'linestyle','-','color',[1 0 0]);

% %% 1. Exponential Modelling Start
% lambda_exponential_set=zeros(length(UU_sz_arr_HT_set),UU_set_num_max_HT);
% xmin_exponential_set=zeros(length(UU_sz_arr_HT_set),UU_set_num_max_HT);
% %% 2. Power Law Modelling Start
% alpha_powerlaw_set=zeros(length(UU_sz_arr_HT_set),UU_set_num_max_HT);
% xmin_powerlaw_set=zeros(length(UU_sz_arr_HT_set),UU_set_num_max_HT);
% %% 3. Power Law with Cutoff Modelling Start
% alpha_powerlaw_cutoff_set=zeros(length(UU_sz_arr_HT_set),UU_set_num_max_HT);
% xmin_powerlaw_cutoff_set=zeros(length(UU_sz_arr_HT_set),UU_set_num_max_HT);
% lambda_powerlaw_cutoff_set=zeros(length(UU_sz_arr_HT_set),UU_set_num_max_HT);
% %% 4. Log-Normal Modelling Start
% mu_lognormal_set=zeros(length(UU_sz_arr_HT_set),UU_set_num_max_HT);
% rho_lognormal_set=zeros(length(UU_sz_arr_HT_set),UU_set_num_max_HT);
% sigma_lognormal_set=zeros(length(UU_sz_arr_HT_set),UU_set_num_max_HT);
% %% 5. Lomax Modelling Start: Lomax is not proper to unitary cases
% alpha_Lomax_set=zeros(length(UU_sz_arr_HT_set),UU_set_num_max_HT);
% gamma_Lomax_set=zeros(length(UU_sz_arr_HT_set),UU_set_num_max_HT);
        
