# Supplementary material for: Heavy tails and pruning in programmable photonic circuits for universal unitaries
Source: Nat Commun. 2023 Apr 3;14:1853. doi: 10.1038/s41467-023-37611-9 (PMC10070444; doi:10.1038/s41467-023-37611-9)
Supplement: Supplementary file 4 — Supplementary Code 1 [file 41467_2023_37611_MOESM4_ESM.zip › code_plot_unitary_analysis_single_Fig_2e.m]

%%
clear all;
close all;

UU_sz=128;
UU_num=1;
ti_sim_rand=1;

load_file_name=['./data_file_set/data_unitary_size_',num2str(UU_sz,'%04i'),'_mat_num_',num2str(UU_num,'%04i'),'_rand_',num2str(ti_sim_rand,'%04i')]
load(load_file_name);

theta_CCDF=theta_UU_CCDF;
theta_PDF=theta_count_UU_tot;
PDF_delta=theta_delta;

%% Plot Parts

%% Plot Parameters

%% Plot Operations
fig_num_1=1;
fig_num_2=2;
m_face_clr_body=[0.4 0.4 0.4];
m_edge_clr_body=[0.4 0.4 0.4];
m_face_clr_tail=[0.2 0.6 0.2];
m_edge_clr_tail=[0.2 0.6 0.2];
m_face_alpha_body_CCDF=0.5;
m_edge_alpha_body_CCDF=0.5;
m_face_alpha_tail_CCDF=0.5;
m_edge_alpha_tail_CCDF=0.5;
m_face_alpha_body_PDF=0.75;
m_edge_alpha_body_PDF=0.75;
m_face_alpha_tail_PDF=0.75;
m_edge_alpha_tail_PDF=0.75;
m_size_body_CCDF=40;
m_size_tail_CCDF=40;
m_size_body_PDF=80;
m_size_tail_PDF=80;
font_size_CCDF=20;
font_size_axis_CCDF=26;
font_size_PDF=35;
font_size_axis_PDF=40;

axis_info_1=[0.01*pi 0.55.*pi 1e-4 2e0];
axis_info_2=[0.0035 0.55.*pi 1e-4 4e-2];

[Y,temp_ind]=min(abs(theta_CCDF-0.2));
['Tail Point = ',num2str(theta_cent(temp_ind)./pi),'Pi_CDF_',num2str(theta_CCDF(temp_ind))]

%% CCDF Plot
fig_temp=figure(fig_num_1); hold on;
scatter_body = scatter(theta_cent(theta_CCDF>0.2),theta_CCDF(theta_CCDF>0.2),m_size_body_CCDF,'^','MarkerFaceColor',m_face_clr_body,'MarkerEdgeColor',m_edge_clr_body); 
scatter_tail = scatter(theta_cent(theta_CCDF<=0.2),theta_CCDF(theta_CCDF<=0.2),m_size_tail_CCDF,'o','MarkerFaceColor',m_face_clr_tail,'MarkerEdgeColor',m_edge_clr_tail); 
plot(theta_cent(temp_ind).*ones(1,2),[1e-1 4e-1],'linestyle','-','linewidth',1,'color',[0.2 0.2 0.2]);
scatter_body.MarkerFaceAlpha = m_face_alpha_body_CCDF;
scatter_body.MarkerEdgeAlpha = m_edge_alpha_body_CCDF;
scatter_tail.MarkerFaceAlpha = m_face_alpha_tail_CCDF;
scatter_tail.MarkerEdgeAlpha = m_edge_alpha_tail_CCDF;
box on;

h=gca;
hx=xlabel('{\it\theta}');
hy=ylabel('{\itP}({\it\theta})');
set(h,'Fontname','Helvetica','FontWeight','normal','xtick',[0 pi/32 pi/16 pi/8 pi/4 pi/2],'xticklabel',{'0','\pi/32','\pi/16','\pi/8','\pi/4','\pi/2'},'ytick',[1e-5 1e-4 1e-3 1e-2 1e-1 1],'FontSize',font_size_CCDF,'PlotBoxAspectRatio',[1 1.85 1],'linewidth',1,'xscale','log','yscale','log');
set(hx,'Fontname','Helvetica','FontWeight','normal','FontSize',font_size_axis_CCDF);
set(hy,'Fontname','Helvetica','FontWeight','normal','FontSize',font_size_axis_CCDF);
axis(axis_info_1);
movegui(fig_temp,'west');

%% PDF Plot
fig_temp=figure(fig_num_2); hold on;
scatter_body = scatter(theta_cent(theta_CCDF>0.2),theta_PDF(theta_CCDF>0.2),m_size_body_PDF,'^','MarkerFaceColor',m_face_clr_body,'MarkerEdgeColor',m_edge_clr_body); 
scatter_tail = scatter(theta_cent(theta_CCDF<=0.2),theta_PDF(theta_CCDF<=0.2),m_size_tail_PDF,'o','MarkerFaceColor',m_face_clr_tail,'MarkerEdgeColor',m_edge_clr_tail); 
plot(theta_cent(temp_ind).*ones(1,2),[1e-4 4e-2],'linestyle','-','linewidth',1,'color',[0.2 0.2 0.2]);
scatter_body.MarkerFaceAlpha = m_face_alpha_body_PDF;
scatter_body.MarkerEdgeAlpha = m_edge_alpha_body_PDF;
scatter_tail.MarkerFaceAlpha = m_face_alpha_tail_PDF;
scatter_tail.MarkerEdgeAlpha = m_edge_alpha_tail_PDF;
box on;

h=gca;
hx=xlabel('{\it\theta}');
hy=ylabel('{\itp}({\it\theta})');
set(h,'Fontname','Helvetica','FontWeight','normal','xtick',[0 pi/64 pi/32 pi/16 pi/8 pi/4 pi/2],'xticklabel',{'0','\pi/64','\pi/32','\pi/16','\pi/8','\pi/4','\pi/2'},'ytick',[1e-5 1e-4 1e-3 1e-2 1e-1 1],'FontSize',font_size_PDF,'PlotBoxAspectRatio',[1 1 1],'linewidth',2,'xscale','log','yscale','log');
set(hx,'Fontname','Helvetica','FontWeight','normal','FontSize',font_size_axis_PDF);
set(hy,'Fontname','Helvetica','FontWeight','normal','FontSize',font_size_axis_PDF);
axis(axis_info_2);
movegui(fig_temp,'west');


%% Fitting Plot Start  %%%%%%%%%%%%%%%%%%%%%%%%%%%%%%%%%%%%%%%%%%%%%%%%%%%%%%%%%%%%%%%%%%%%%%%%%%%%%%%%%%%%%%%%%%%%%%%%%%%%%%%%%%%%%%%%%%%%%%%%%%%%%%%%%%%%%%%%%%%%%%%%%%%%%%%%%%%%%%%%%%%%%%%%%%%%%%%%%%%%%%%%%%%%%%%%%%%%%%%%%%%%%%%%
%% %%%%%%%%%%%%%%%%%%%%%%%%%%%%%%%%%%%%%%%%%%%%%%%%%%%%%%%%%%%%%%%%%%%%%%%%%%%%%%%%%%%%%%%%%%%%%%%%%%%%%%%%%%%%%%%%%%%%%%%%%%%%%%%%%%%%%%%%%%%%%%%%%%%%%%%%%%%%%%%%%%%%%%%%%%%%%%%%%%%%%%%%%%%%%%%%%%%%%%%%%%%%%%%%%%%%%%%%%%%%%%%%%%%%%%%%%
%% %%%%%%%%%%%%%%%%%%%%%%%%%%%%%%%%%%%%%%%%%%%%%%%%%%%%%%%%%%%%%%%%%%%%%%%%%%%%%%%%%%%%%%%%%%%%%%%%%%%%%%%%%%%%%%%%%%%%%%%%%%%%%%%%%%%%%%%%%%%%%%%%%%%%%%%%%%%%%%%%%%%%%%%%%%%%%%%%%%%%%%%%%%%%%%%%%%%%%%%%%%%%%%%%%%%%%%%%%%%%%%%%%%%%%%%%%
%% %%%%%%%%%%%%%%%%%%%%%%%%%%%%%%%%%%%%%%%%%%%%%%%%%%%%%%%%%%%%%%%%%%%%%%%%%%%%%%%%%%%%%%%%%%%%%%%%%%%%%%%%%%%%%%%%%%%%%%%%%%%%%%%%%%%%%%%%%%%%%%%%%%%%%%%%%%%%%%%%%%%%%%%%%%%%%%%%%%%%%%%%%%%%%%%%%%%%%%%%%%%%%%%%%%%%%%%%%%%%%%%%%%%%%%%%%
%% %%%%%%%%%%%%%%%%%%%%%%%%%%%%%%%%%%%%%%%%%%%%%%%%%%%%%%%%%%%%%%%%%%%%%%%%%%%%%%%%%%%%%%%%%%%%%%%%%%%%%%%%%%%%%%%%%%%%%%%%%%%%%%%%%%%%%%%%%%%%%%%%%%%%%%%%%%%%%%%%%%%%%%%%%%%%%%%%%%%%%%%%%%%%%%%%%%%%%%%%%%%%%%%%%%%%%%%%%%%%%%%%%%%%%%%%%

plot_clr_exponential=[0 0 0];
plot_clr_powerlaw=[0.7 0.0 0];
plot_clr_powerlaw_cutoff=[1.0 0.5 0.0];
plot_clr_lognormal=[0.0 0.3 0.9];
plot_clr_Lomax=[0 0.3 1];

plot_line_width_exponential=1;
plot_line_width_powerlaw=1.8;
plot_line_width_powerlaw_cutoff=1.8;
plot_line_width_lognormal=1.8;
plot_line_width_Lomax=1;

plot_size_x_min_exponential=4;
plot_size_x_min_powerlaw=12;
plot_size_x_min_powerlaw_cutoff=12;

% %% 1. Exponential Modelling Start
% [Y,temp_ind]=min(abs(theta_cent-xmin_exponential));
% CDF_norm_fac_exponential=theta_CCDF(temp_ind);
% plplot_exponential(xx_m, xmin_exponential, lambda_exponential, fig_num_1, fig_num_2, axis_info_1, axis_info_2, plot_clr_exponential,plot_line_width_exponential,plot_size_x_min_exponential,CDF_norm_fac_exponential,PDF_delta);
% %% 1. Exponential Modelling End

%% 2. Power Law Modelling Start
[Y,temp_ind]=min(abs(theta_cent-xmin_powerlaw));
CDF_norm_fac_powerlaw=theta_CCDF(temp_ind);
plplot_powerlaw(xx_m, xmin_powerlaw, alpha_powerlaw, fig_num_1, fig_num_2, axis_info_1, axis_info_2, plot_clr_powerlaw,plot_line_width_powerlaw,plot_size_x_min_powerlaw,CDF_norm_fac_powerlaw,PDF_delta);
%% 2. Power Law Modelling End

%% 3. Power Law with Cutoff Modelling Start
[Y,temp_ind]=min(abs(theta_cent-xmin_powerlaw_cutoff));
CDF_norm_fac_powerlaw_cutoff=theta_CCDF(temp_ind);
plplot_powerlaw_cutoff(xx_m, lambda_powerlaw_cutoff, alpha_powerlaw_cutoff, xmin_powerlaw_cutoff, fig_num_1, fig_num_2, axis_info_1, axis_info_2,plot_clr_powerlaw_cutoff,plot_line_width_powerlaw_cutoff,plot_size_x_min_powerlaw_cutoff,CDF_norm_fac_powerlaw_cutoff,PDF_delta);
%% 3. Power Law with Cutoff Modelling End
% 
%% 4. Log-Normal Modelling Start
plplot_lognormal(xx_m, mu_lognormal, sigma_lognormal, fig_num_1, fig_num_2, axis_info_1, axis_info_2,plot_clr_lognormal,plot_line_width_lognormal,PDF_delta);
%% 4. Log-Normal Modelling End

% %% 5. Lomax Modelling Start: Lomax is not proper to unitary cases
% plplot_Lomax(xx_m, gamma_Lomax, alpha_Lomax, fig_num_1, fig_num_2, axis_info_1, axis_info_2, plot_clr_Lomax,plot_line_width_Lomax,PDF_delta);
% %% 5. Lomax Modelling End

%% Fitting Plot End  %%%%%%%%%%%%%%%%%%%%%%%%%%%%%%%%%%%%%%%%%%%%%%%%%%%%%%%%%%%%%%%%%%%%%%%%%%%%%%%%%%%%%%%%%%%%%%%%%%%%%%%%%%%%%%%%%%%%%%%%%%%%%%%%%%%%%%%%%%%%%%%%%%%%%%%%%%%%%%%%%%%%%%%%%%%%%%%%%%%%%%%%%%%%%%%%%%%%%%%%%%%%%%%%%%
%% %%%%%%%%%%%%%%%%%%%%%%%%%%%%%%%%%%%%%%%%%%%%%%%%%%%%%%%%%%%%%%%%%%%%%%%%%%%%%%%%%%%%%%%%%%%%%%%%%%%%%%%%%%%%%%%%%%%%%%%%%%%%%%%%%%%%%%%%%%%%%%%%%%%%%%%%%%%%%%%%%%%%%%%%%%%%%%%%%%%%%%%%%%%%%%%%%%%%%%%%%%%%%%%%%%%%%%%%%%%%%%%%%%%%%%%%%
%% %%%%%%%%%%%%%%%%%%%%%%%%%%%%%%%%%%%%%%%%%%%%%%%%%%%%%%%%%%%%%%%%%%%%%%%%%%%%%%%%%%%%%%%%%%%%%%%%%%%%%%%%%%%%%%%%%%%%%%%%%%%%%%%%%%%%%%%%%%%%%%%%%%%%%%%%%%%%%%%%%%%%%%%%%%%%%%%%%%%%%%%%%%%%%%%%%%%%%%%%%%%%%%%%%%%%%%%%%%%%%%%%%%%%%%%%%
%% %%%%%%%%%%%%%%%%%%%%%%%%%%%%%%%%%%%%%%%%%%%%%%%%%%%%%%%%%%%%%%%%%%%%%%%%%%%%%%%%%%%%%%%%%%%%%%%%%%%%%%%%%%%%%%%%%%%%%%%%%%%%%%%%%%%%%%%%%%%%%%%%%%%%%%%%%%%%%%%%%%%%%%%%%%%%%%%%%%%%%%%%%%%%%%%%%%%%%%%%%%%%%%%%%%%%%%%%%%%%%%%%%%%%%%%%%
%% %%%%%%%%%%%%%%%%%%%%%%%%%%%%%%%%%%%%%%%%%%%%%%%%%%%%%%%%%%%%%%%%%%%%%%%%%%%%%%%%%%%%%%%%%%%%%%%%%%%%%%%%%%%%%%%%%%%%%%%%%%%%%%%%%%%%%%%%%%%%%%%%%%%%%%%%%%%%%%%%%%%%%%%%%%%%%%%%%%%%%%%%%%%%%%%%%%%%%%%%%%%%%%%%%%%%%%%%%%%%%%%%%%%%%%%%%

%% Save Figure Plots

figure(fig_num_1); hold on;
file_name_1=['./fig_plot_HT/plot_unitary_CCDF_size_',num2str(UU_sz,'%04i'),'_mat_num_',num2str(UU_num,'%04i'),'.tif']
save_fig = gcf;
set(save_fig, 'Position',  [100, 60, 1200, 1200]);
exportgraphics(save_fig,file_name_1,'Resolution',500);


figure(fig_num_2); hold on;
file_name_2=['./fig_plot_HT/plot_unitary_PDF_size_',num2str(UU_sz,'%04i'),'_mat_num_',num2str(UU_num,'%04i'),'.tif']
save_fig = gcf;
set(save_fig, 'Position',  [100, 60, 1200, 1200]);
exportgraphics(save_fig,file_name_2,'Resolution',500);


% 
% % fig_temp=figure(); hold on;
% % histogram(WW_arr{1})
% 
% 
% figure(); hold on;
% imagesc(theta_UU_map);
% h=gca;
% set(h,'ydir','normal');
% 
% 
% figure(); hold on;
% imagesc(phi_UU_map);
% h=gca;
% set(h,'ydir','normal');
% 
% 
% % [alpha_general, xmin_general, lambda] = plfit_cutoff(theta_UU_active_set,alpha_general);
% 
% % [p_val,gof]=plpva(theta_UU_active_set, xmin_general,'reps',100);
% axis_info=[1e-3 1e1 1 1e4];
% ind_del=100;
% alpha_general
% plot_clr_powerlaw=[0 0 0];
% plot_linewidth_power_law=2;
% 
