# Supplementary material for: Heavy tails and pruning in programmable photonic circuits for universal unitaries
Source: Nat Commun. 2023 Apr 3;14:1853. doi: 10.1038/s41467-023-37611-9 (PMC10070444; doi:10.1038/s41467-023-37611-9)
Supplement: Supplementary file 4 — Supplementary Code 1 [file 41467_2023_37611_MOESM4_ESM.zip › code_plot_unitary_analysis_single_phi_info_Fig_S2.m]

%%
clear all;
close all;

UU_sz=128;
UU_num=1;
ti_sim_rand=1;

load_file_name=['./data_file_set/data_unitary_size_',num2str(UU_sz,'%04i'),'_mat_num_',num2str(UU_num,'%04i'),'_rand_',num2str(ti_sim_rand,'%04i')]
load(load_file_name);

%% Plot Parameters

%% Plot Operations
fig_num_1=1;
fig_num_2=2;
m_face_clr_body=[0.4 0.4 0.4];
m_edge_clr_body=[0.4 0.4 0.4];
m_face_clr_tail=[0.2 0.6 0.2];
m_edge_clr_tail=[0.2 0.6 0.2];
m_face_alpha_body_CCDF=0.5;
m_edge_alpha_body_CCDF=0.5;
m_face_alpha_tail_CCDF=0.5;
m_edge_alpha_tail_CCDF=0.5;
m_face_alpha_body_PDF=0.75;
m_edge_alpha_body_PDF=0.75;
m_face_alpha_tail_PDF=0.75;
m_edge_alpha_tail_PDF=0.75;
m_size_body_CCDF=40;
m_size_tail_CCDF=40;
m_size_body_PDF=80;
m_size_tail_PDF=80;
% font_size_CCDF=20;
% font_size_axis_CCDF=26;
% font_size_PDF=35;
% font_size_axis_PDF=40;
font_size_CCDF=25;
font_size_axis_CCDF=31;
font_size_PDF=25;
font_size_axis_PDF=31;

axis_info_1=[0.00*pi 2.*pi 0 1];
axis_info_2=[0.00*pi 2.*pi 0 5e-3];

%% %%%%%%%%%%%%%%%%%%%%%%%%%%%%%%%%%%%%%%%%%%%%%%%%%%%%%%%%%%%%%%%%%%%%%%%%%%%%%%%%%%%%%%%%%%%%%%%%%%%

edge_grid_num=500;
phi_edges=linspace(0,2.*pi,edge_grid_num);
phi_delta=phi_edges(2)-phi_edges(1);
phi_cent=(phi_edges(1:1:(edge_grid_num-1))+phi_edges(2:1:edge_grid_num))./2;

for ti_layer=1:1:UU_num
    phi_UU_active{ti_layer}=phi_arr_UU{ti_layer}(type_arr_UU{1}==1);
    [phi_count_UU{ti_layer},phi_edges] = histcounts(phi_UU_active{ti_layer},phi_edges);
end

phi_UU_active_set=[];
for ti_layer=1:1:UU_num
    phi_UU_active_set=[phi_UU_active_set;phi_UU_active{ti_layer}];
end

phi_count_UU_tot=0;
for ti_layer=1:1:UU_num
    phi_count_UU_tot=phi_count_UU_tot+phi_count_UU{ti_layer};
end
phi_count_UU_tot=phi_count_UU_tot./sum(phi_count_UU_tot);
phi_UU_CCDF=cumsum(phi_count_UU_tot(end:-1:1));
phi_UU_CCDF=phi_UU_CCDF(end:-1:1)./sum(phi_count_UU_tot);

phi_CCDF=phi_UU_CCDF;
phi_PDF=phi_count_UU_tot;
PDF_delta=phi_delta;

[Y,temp_ind]=min(abs(phi_CCDF-0.2));
['Tail Point = ',num2str(phi_cent(temp_ind)./pi),'Pi_CDF_',num2str(phi_CCDF(temp_ind))]

%% Phi Plot

%% CCDF Plot
fig_temp=figure(fig_num_1); hold on;
% scatter_body = scatter(phi_cent(phi_CCDF>0.2),phi_CCDF(phi_CCDF>0.2),m_size_body_CCDF,'^','MarkerFaceColor',m_face_clr_body,'MarkerEdgeColor',m_edge_clr_body);
% scatter_tail = scatter(phi_cent(phi_CCDF<=0.2),phi_CCDF(phi_CCDF<=0.2),m_size_tail_CCDF,'o','MarkerFaceColor',m_face_clr_tail,'MarkerEdgeColor',m_edge_clr_tail);
scatter_body = scatter(phi_cent,phi_CCDF,m_size_body_CCDF,'^','MarkerFaceColor',m_face_clr_body,'MarkerEdgeColor',m_edge_clr_body);
% plot(phi_cent(temp_ind).*ones(1,2),[1e-1 4e-1],'linestyle','-','linewidth',1,'color',[0.2 0.2 0.2]);
scatter_body.MarkerFaceAlpha = m_face_alpha_body_CCDF;
scatter_body.MarkerEdgeAlpha = m_edge_alpha_body_CCDF;
scatter_tail.MarkerFaceAlpha = m_face_alpha_tail_CCDF;
scatter_tail.MarkerEdgeAlpha = m_edge_alpha_tail_CCDF;
box on;

h=gca;
hx=xlabel('{\it\phi}');
hy=ylabel('{\itP}({\it\phi})');
% set(h,'Fontname','Helvetica','FontWeight','normal','xtick',[0 pi/32 pi/16 pi/8 pi/4 pi/2],'xticklabel',{'0','\pi/32','\pi/16','\pi/8','\pi/4','\pi/2'},'ytick',[1e-5 1e-4 1e-3 1e-2 1e-1 1],'FontSize',font_size_CCDF,'PlotBoxAspectRatio',[1 1.85 1],'linewidth',1,'xscale','log','yscale','log');
set(h,'Fontname','Helvetica','FontWeight','normal','xtick',[0 pi./2 pi 3.*pi/2 2.*pi],'xticklabel',{'0','\pi/2','\pi','3\pi/2','2\pi'},'ytick',[0 0.5 1],'FontSize',font_size_CCDF,'PlotBoxAspectRatio',[1 1 1],'linewidth',1,'xscale','linear','yscale','linear');
set(hx,'Fontname','Helvetica','FontWeight','normal','FontSize',font_size_axis_CCDF);
set(hy,'Fontname','Helvetica','FontWeight','normal','FontSize',font_size_axis_CCDF);
axis(axis_info_1);
movegui(fig_temp,'west');

%% PDF Plot
fig_temp=figure(fig_num_2); hold on;
% scatter_body = scatter(phi_cent(phi_CCDF>0.2),phi_PDF(phi_CCDF>0.2),m_size_body_PDF,'^','MarkerFaceColor',m_face_clr_body,'MarkerEdgeColor',m_edge_clr_body);
% scatter_tail = scatter(phi_cent(phi_CCDF<=0.2),phi_PDF(phi_CCDF<=0.2),m_size_tail_PDF,'o','MarkerFaceColor',m_face_clr_tail,'MarkerEdgeColor',m_edge_clr_tail);
scatter_body = scatter(phi_cent,phi_PDF,m_size_body_PDF,'^','MarkerFaceColor',m_face_clr_body,'MarkerEdgeColor',m_edge_clr_body);
% plot(phi_cent(temp_ind).*ones(1,2),[1e-4 4e-2],'linestyle','-','linewidth',1,'color',[0.2 0.2 0.2]);
scatter_body.MarkerFaceAlpha = m_face_alpha_body_PDF;
scatter_body.MarkerEdgeAlpha = m_edge_alpha_body_PDF;
scatter_tail.MarkerFaceAlpha = m_face_alpha_tail_PDF;
scatter_tail.MarkerEdgeAlpha = m_edge_alpha_tail_PDF;
box on;

h=gca;
hx=xlabel('{\it\phi}');
hy=ylabel('{\itp}({\it\phi})');
% set(h,'Fontname','Helvetica','FontWeight','normal','xtick',[0 pi/64 pi/32 pi/16 pi/8 pi/4 pi/2],'xticklabel',{'0','\pi/64','\pi/32','\pi/16','\pi/8','\pi/4','\pi/2'},'ytick',[1e-5 1e-4 1e-3 1e-2 1e-1 1],'FontSize',font_size_PDF,'PlotBoxAspectRatio',[1 1 1],'linewidth',2,'xscale','log','yscale','log');
set(h,'Fontname','Helvetica','FontWeight','normal','xtick',[0 pi./2 pi 3.*pi/2 2.*pi],'xticklabel',{'0','\pi/2','\pi','3\pi/2','2\pi'},'ytick',[0 0.005 0.01],'FontSize',font_size_PDF,'PlotBoxAspectRatio',[1 1 1],'linewidth',2,'xscale','linear','yscale','linear');
set(hx,'Fontname','Helvetica','FontWeight','normal','FontSize',font_size_axis_PDF);
set(hy,'Fontname','Helvetica','FontWeight','normal','FontSize',font_size_axis_PDF);
axis(axis_info_2);
movegui(fig_temp,'west');


%% Save Figure Plots

figure(fig_num_1); hold on;
file_name_1=['./fig_plot_HT/plot_unitary_phi_CCDF_size_',num2str(UU_sz,'%04i'),'_mat_num_',num2str(UU_num,'%04i'),'.tif']
save_fig = gcf;
set(save_fig, 'Position',  [100, 60, 1200, 1200]);
exportgraphics(save_fig,file_name_1,'Resolution',500);


figure(fig_num_2); hold on;
file_name_2=['./fig_plot_HT/plot_unitary_phi_PDF_size_',num2str(UU_sz,'%04i'),'_mat_num_',num2str(UU_num,'%04i'),'.tif']
save_fig = gcf;
set(save_fig, 'Position',  [100, 60, 1200, 1200]);
exportgraphics(save_fig,file_name_2,'Resolution',500);
