# Supplementary material for: Heavy tails and pruning in programmable photonic circuits for universal unitaries
Source: Nat Commun. 2023 Apr 3;14:1853. doi: 10.1038/s41467-023-37611-9 (PMC10070444; doi:10.1038/s41467-023-37611-9)
Supplement: Supplementary file 4 — Supplementary Code 1 [file 41467_2023_37611_MOESM4_ESM.zip › code_plot_unitary_fidelity_ON_OFF_Fig_3c_d.m]

%%
clear all;
close all;

UU_num=1;
% UU_sz_arr_plot=[16];
UU_sz_arr_plot=[16,32,64,128];

mkdir('./fig_plot_Fidelity/');

for ti_plot=1:1:length(UU_sz_arr_plot)
    UU_sz=UU_sz_arr_plot(ti_plot);
load_file_name=['./data_file_set_fidelity/data_post_set_unitary_fidel_size_',num2str(UU_sz,'%04i'),'_mat_num_',num2str(UU_num,'%04i')]
load(load_file_name);
%% 1: OFF the body elements: estimating the importance of hub nodes, 2: OFF the tail elements: estimating the importance of non-hub nodes, 3: 
%% Plot Operations
fig_num_1=1;
fig_num_2=2;
m_face_clr_1=[255, 22, 93]./255;
m_edge_clr_1=[255, 22, 93]./255;
m_face_clr_2=[62, 193, 211]./255;
m_edge_clr_2=[62, 193, 211]./255;
m_face_clr_3=[255, 154, 0]./255;
m_edge_clr_3=[255, 154, 0]./255;
% m_face_clr_4=[246, 247, 215]./255;
% m_edge_clr_4=[246, 247, 215]./255;
m_face_clr_4=[54, 174, 124]./255;
m_edge_clr_4=[54, 174, 124]./255;
m_face_alpha_1=0.4;
m_edge_alpha_1=0.4;
m_face_alpha_2=0.4;
m_edge_alpha_2=0.4;
m_face_alpha_3=0.4;
m_edge_alpha_3=0.4;
m_face_alpha_4=0.4;
m_edge_alpha_4=0.4;
m_size_1=12;
m_size_2=12;
m_size_3=12;
m_size_4=12;
font_size=20;
font_size_axis=25;
errorbar_alpha=0.8;
m_size=3;

axis_info_1=[0 1 0 1];
axis_info_2=[0 0.1 0 1];


% fig_temp=figure(fig_num_1); hold on;
% for ti_sim_rand=1:1:UU_set_num_max
%     scatter_1 = scatter(fidelity_defect_lev,FF_arr_case{1}(ti_sim_rand,:),m_size_1,'o','MarkerFaceColor',m_face_clr_1,'MarkerEdgeColor',m_edge_clr_1);
%     scatter_1.MarkerFaceAlpha = m_face_alpha_1;
%     scatter_1.MarkerEdgeAlpha = m_edge_alpha_1;
%     plot(fidelity_defect_lev,FF_arr_case{1}(ti_sim_rand,:),'linestyle','-','color',m_face_clr_1);
%     scatter_2 = scatter(fidelity_defect_lev,FF_arr_case{2}(ti_sim_rand,:),m_size_2,'o','MarkerFaceColor',m_face_clr_2,'MarkerEdgeColor',m_edge_clr_2);
%     scatter_2.MarkerFaceAlpha = m_face_alpha_2;
%     scatter_2.MarkerEdgeAlpha = m_edge_alpha_2;
%     plot(fidelity_defect_lev,FF_arr_case{2}(ti_sim_rand,:),'linestyle','-','color',m_face_clr_2);
%     scatter_3 = scatter(fidelity_defect_lev,FF_arr_case_noise{3,plot_noise_ind}(ti_sim_rand,:),m_size_3,'^','MarkerFaceColor',m_face_clr_3,'MarkerEdgeColor',m_edge_clr_3);
%     scatter_3.MarkerFaceAlpha = m_face_alpha_3;
%     scatter_3.MarkerEdgeAlpha = m_edge_alpha_3;
%     plot(fidelity_defect_lev,FF_arr_case_noise{3,plot_noise_ind}(ti_sim_rand,:),'linestyle','-','color',m_face_clr_3);
%     scatter_4 = scatter(fidelity_defect_lev,FF_arr_case_noise{4,plot_noise_ind}(ti_sim_rand,:),m_size_4,'^','MarkerFaceColor',m_face_clr_4,'MarkerEdgeColor',m_edge_clr_4);
%     scatter_4.MarkerFaceAlpha = m_face_alpha_4;
%     scatter_4.MarkerEdgeAlpha = m_edge_alpha_4;
%     plot(fidelity_defect_lev,FF_arr_case_noise{4,plot_noise_ind}(ti_sim_rand,:),'linestyle','-','color',m_face_clr_4);
% end
% h=gca;
% hx=xlabel('Defect Ratio');
% % hy=ylabel('{\itP}({\itx})');
% hy=ylabel('Fidelity');
% set(h,'Fontname','Helvetica','FontWeight','normal','xtick',[0:0.2:1],'ytick',[0:0.2:1],'FontSize',font_size,'PlotBoxAspectRatio',[1 1 1],'linewidth',1,'xscale','linear','yscale','linear');
% set(hx,'Fontname','Helvetica','FontWeight','normal','FontSize',font_size_axis);
% set(hy,'Fontname','Helvetica','FontWeight','normal','FontSize',font_size_axis);
% axis(axis_info_1);
% movegui(fig_temp,'west');
% box on;

plot_noise_ind_arr=[4,8];

fig_temp=figure(fig_num_1); hold on;

[h_patch_1,h_patch_2]=patch_plot(fidelity_defect_lev,max(FF_arr_case{1},[],1),min(FF_arr_case{1},[],1),mean(FF_arr_case{1},1),m_face_clr_1,0,0.6);
plot(fidelity_defect_lev,mean(FF_arr_case{1},1),'linestyle','--','marker','none','markersize',m_size,'markerfacecolor','none','markeredgecolor',m_face_clr_1,'linewidth',1.5,'color',[0.4 0 0]);

[h_patch_1,h_patch_2]=patch_plot(fidelity_defect_lev,max(FF_arr_case{2},[],1),min(FF_arr_case{2},[],1),mean(FF_arr_case{2},1),m_face_clr_2,0,0.6);
plot(fidelity_defect_lev,mean(FF_arr_case{2},1),'linestyle','--','marker','none','markersize',m_size,'markerfacecolor','none','markeredgecolor',m_face_clr_2,'linewidth',1.5,'color',[0 0 0.3]);
%     set([h_err.Bar, h_err.Line], 'ColorType', 'truecoloralpha', 'ColorData', [h_err.Line.ColorData(1:3); 255*errorbar_alpha])

for ti_noise=1:1:length(plot_noise_ind_arr)    
    plot_noise_ind=plot_noise_ind_arr(ti_noise);
    [h_patch_1,h_patch_2]=patch_plot(fidelity_defect_lev,max(FF_arr_case_noise{3,plot_noise_ind},[],1),min(FF_arr_case_noise{3,plot_noise_ind},[],1),mean(FF_arr_case_noise{3,plot_noise_ind},1),m_face_clr_3,0,0.7);
%     [h_patch_1,h_patch_2]=patch_plot(fidelity_defect_lev,max(FF_arr_case_noise{4,plot_noise_ind},[],1),min(FF_arr_case_noise{4,plot_noise_ind},[],1),mean(FF_arr_case_noise{4,plot_noise_ind},1),m_face_clr_4,0,0.5);
    h_err=errorbar(fidelity_defect_lev,mean(FF_arr_case_noise{4,plot_noise_ind},1),mean(FF_arr_case_noise{4,plot_noise_ind},1)-min(FF_arr_case_noise{4,plot_noise_ind},[],1),max(FF_arr_case_noise{4,plot_noise_ind},[],1)-mean(FF_arr_case_noise{4,plot_noise_ind},1),'linestyle','none','color',m_face_clr_4,'linewidth',2);
    plot(fidelity_defect_lev,mean(FF_arr_case_noise{3,plot_noise_ind},1),'linestyle','--','marker','none','markersize',m_size,'markerfacecolor','none','markeredgecolor',m_face_clr_3,'linewidth',1,'color',[1 1 1]);
    plot(fidelity_defect_lev,mean(FF_arr_case_noise{4,plot_noise_ind},1),'linestyle','none','marker','o','markersize',m_size,'markerfacecolor',m_face_clr_4,'markeredgecolor',m_face_clr_4,'linewidth',1,'color',[0 0 0]);
end
h=gca;
hx=xlabel('Defect Ratio');
% hy=ylabel('{\itP}({\itx})');
hy=ylabel('Fidelity');
set(h,'Fontname','Helvetica','FontWeight','normal','xtick',[0:0.2:1],'ytick',[0:0.2:1],'FontSize',font_size,'PlotBoxAspectRatio',[1.4 1 1],'linewidth',1,'xscale','linear','yscale','linear');
set(hx,'Fontname','Helvetica','FontWeight','normal','FontSize',font_size_axis);
set(hy,'Fontname','Helvetica','FontWeight','normal','FontSize',font_size_axis);
axis(axis_info_1);
movegui(fig_temp,'west');
box on;

figure(fig_num_1); hold on;
file_name_1=['./fig_plot_Fidelity/plot_unitary_fidelity_ON_OFF_size_',num2str(UU_sz,'%04i'),'_mat_num_',num2str(UU_num,'%04i'),'.tif']
save_fig = gcf;
set(save_fig, 'Position',  [100, 60, 1200, 1200]);
exportgraphics(save_fig,file_name_1,'Resolution',500);

close all;

end
%%

% clear all;
% close all;

UU_sz_arr_plot=[16,32,64,128];
UU_num=1;
noise_amp_fac_plot_arr=0.01:0.01:0.10;
noise_amp_transition_point_set=zeros(length(UU_sz_arr_plot),length(noise_amp_fac_plot_arr));

for ti_sz_plot=1:1:length(UU_sz_arr_plot)
    UU_sz_plot=UU_sz_arr_plot(ti_sz_plot);
    load_file_name=['./data_file_set_fidelity/data_post_set_unitary_fidel_size_',num2str(UU_sz_plot,'%04i'),'_mat_num_',num2str(UU_num,'%04i')]
    load(load_file_name);
    
    fidelity_defect_lev_interp=0:0.005:1;
    FF_arr_case_1_mean=mean(FF_arr_case{1},1);
    FF_arr_case_1_mean_interp=interp1(fidelity_defect_lev,FF_arr_case_1_mean,fidelity_defect_lev_interp,'nearest');
    noise_amp_transition_point=zeros(1,length(noise_amp_fac_plot_arr));
    for ti_noise=1:1:length(noise_amp_fac_plot_arr)
        FF_arr_case_3_mean(ti_noise,:)=mean(FF_arr_case_noise{3,ti_noise});
        FF_arr_case_4_mean(ti_noise,:)=mean(FF_arr_case_noise{4,ti_noise});
        
        FF_arr_case_3_mean_interp_termp=interp1(fidelity_defect_lev,FF_arr_case_3_mean(ti_noise,:),fidelity_defect_lev_interp,'nearest');
        FF_arr_case_4_mean_interp_termp=interp1(fidelity_defect_lev,FF_arr_case_4_mean(ti_noise,:),fidelity_defect_lev_interp,'nearest');
        
        for ti_interp=2:1:length(fidelity_defect_lev_interp)
            if (FF_arr_case_1_mean_interp(ti_interp-1)>FF_arr_case_3_mean_interp_termp(ti_interp-1))&&(FF_arr_case_1_mean_interp(ti_interp-1)>FF_arr_case_4_mean_interp_termp(ti_interp-1))&&((FF_arr_case_1_mean_interp(ti_interp)<FF_arr_case_3_mean_interp_termp(ti_interp))||(FF_arr_case_1_mean_interp(ti_interp)<FF_arr_case_4_mean_interp_termp(ti_interp)))
                if ti_noise>=2
                    noise_amp_transition_point(ti_noise)=fidelity_defect_lev_interp(ti_interp-1);
                end
                break;
            end
        end
        
    end
    noise_amp_transition_point_set(ti_sz_plot,:)=noise_amp_transition_point;
end

% clr_st=[249, 237, 105]./255; 
clr_st=[189, 177, 45]./255;
clr_mid_1=[240, 138, 93]./255; clr_lev_mid_1=0.33;
clr_mid_2=[184, 59, 94]./255; clr_lev_mid_2=0.66;
clr_ed=[106, 44, 112]./255; clr_lev_ed=1.00;

fig_temp=figure(fig_num_2); hold on;
for ti_sz_plot=1:1:length(UU_sz_arr_plot)
    clr_lev_temp=((ti_sz_plot-1)./(length(UU_sz_arr_plot)-1));
    if clr_lev_temp<clr_lev_mid_1
        clr_plot_sz=clr_st+(clr_mid_1-clr_st).*(clr_lev_temp-0)./(clr_lev_mid_1-0);
    elseif (clr_lev_temp>=clr_lev_mid_1)&&(clr_lev_temp<clr_lev_mid_2)        
        clr_plot_sz=clr_mid_1+(clr_mid_2-clr_mid_1).*(clr_lev_temp-clr_lev_mid_1)./(clr_lev_mid_2-clr_lev_mid_1);
    else
        clr_plot_sz=clr_mid_2+(clr_ed-clr_mid_2).*(clr_lev_temp-clr_lev_mid_2)./(clr_lev_ed-clr_lev_mid_2);        
    end
    plot(noise_amp_fac_plot_arr,noise_amp_transition_point_set(ti_sz_plot,:),'marker','o','markersize',12,'markerfacecolor',clr_plot_sz,'markeredgecolor',[0 0 0],'linewidth',2,'linestyle','--','color',clr_plot_sz);
end
h=gca;
hx=xlabel('Noise Level');
hy=ylabel('Pruning Threshold');
set(h,'Fontname','Helvetica','FontWeight','normal','xtick',[0:0.02:0.1],'xticklabel',{'0','\pi/50','2\pi/50','3\pi/50','4\pi/50','\pi/10'},'ytick',[0:0.2:1],'FontSize',font_size,'PlotBoxAspectRatio',[1.4 1 1],'linewidth',1,'xscale','linear','yscale','linear');
set(hx,'Fontname','Helvetica','FontWeight','normal','FontSize',font_size_axis);
set(hy,'Fontname','Helvetica','FontWeight','normal','FontSize',font_size_axis);
axis(axis_info_2);
movegui(fig_temp,'west');
box on;


figure(fig_num_2); hold on;
% file_name_1=['./fig_plot_Fidelity/plot_unitary_fidelity_ON_OFF_pruning_size_',num2str(UU_sz_plot,'%04i'),'_mat_num_',num2str(UU_num,'%04i'),'.tif']
file_name_1=['./fig_plot_Fidelity/plot_unitary_fidelity_ON_OFF_pruning_num_',num2str(UU_num,'%04i'),'.tif']
save_fig = gcf;
set(save_fig, 'Position',  [100, 60, 1200, 1200]);
exportgraphics(save_fig,file_name_1,'Resolution',500);
    
% %%
% 
% figure(fig_num_1); hold on;
% file_name_1=['./fig_plot/plot_unitary_fidelity_size_',num2str(UU_sz,'%04i'),'.tif']
% save_fig = gcf;
% set(save_fig, 'Position',  [100, 20, 800, 900]);
% exportgraphics(save_fig,file_name_1,'Resolution',500);
