# Supplementary material for: Heavy tails and pruning in programmable photonic circuits for universal unitaries
Source: Nat Commun. 2023 Apr 3;14:1853. doi: 10.1038/s41467-023-37611-9 (PMC10070444; doi:10.1038/s41467-023-37611-9)
Supplement: Supplementary file 4 — Supplementary Code 1 [file 41467_2023_37611_MOESM4_ESM.zip › code_plot_unitary_skeleton_phi_Fig_4b.m]

%%
clear all;
close all;

UU_sz_arr=[16:-2:16];
UU_sz_num_max=length(UU_sz_arr);
UU_set_num_max=100;

mkdir('./fig_plot_skeleton/');

for ti_sim_sz=1:1:UU_sz_num_max
    
    UU_sz=UU_sz_arr(ti_sim_sz);    
    UU_num=1;
    
    
    for ti_sim_rand=1:1:UU_set_num_max        
        
        load_file_name=['./data_file_set/data_unitary_size_',num2str(UU_sz,'%04i'),'_mat_num_',num2str(UU_num,'%04i'),'_rand_',num2str(ti_sim_rand,'%04i')]        
        load(load_file_name);  
        if ti_sim_rand==1
            theta_arr_UU_case=theta_arr_UU{ti_layer};
            phi_arr_UU_case=phi_arr_UU{ti_layer};
            amp_DD_trans_UU_case=amp_DD_trans_UU{ti_layer};
            phase_DD_trans_UU_case=phase_DD_trans_UU{ti_layer};
            type_arr_UU_case=type_arr_UU{ti_layer};
            MM_UU_case=MM_UU{ti_layer};
        else
            theta_arr_UU_case=theta_arr_UU_case+theta_arr_UU{ti_layer};
            phi_arr_UU_case=phi_arr_UU_case+phi_arr_UU{ti_layer};
            amp_DD_trans_UU_case=amp_DD_trans_UU_case+amp_DD_trans_UU{ti_layer};
            phase_DD_trans_UU_case=phase_DD_trans_UU_case+phase_DD_trans_UU{ti_layer};
            type_arr_UU_case=type_arr_UU{ti_layer};
            MM_UU_case=MM_UU{ti_layer};
        end
        
    end
    theta_arr_UU_case=mod((theta_arr_UU_case./UU_set_num_max),2.*pi);
    phi_arr_UU_case=mod((phi_arr_UU_case./UU_set_num_max),2.*pi);
    amp_DD_trans_UU_case=amp_DD_trans_UU_case./UU_set_num_max;
    phase_DD_trans_UU_case=mod((phase_DD_trans_UU_case./UU_set_num_max),2.*pi);
    load_file_name_backbone=['./data_file_skeleton/data_unitary_size_',num2str(UU_sz,'%04i'),'_mat_num_',num2str(UU_num,'%04i'),'_skeleton']
    load(load_file_name_backbone);    
    
end


x_L_MZI=10;
x_L_WG=6;
amp_max=2;
amp_min=-2;
x_st0=0;
grid_num=20;

fig_num=1;


% [x_ed0]=plot_str_unitary(fig_num,theta_arr_UU_case,phi_arr_UU_case,amp_DD_trans_UU_case,phase_DD_trans_UU_case,type_arr_UU_case,MM_UU_case,x_st0,x_L_MZI,x_L_WG,amp_max,amp_min);
theta_threshold=0.0.*pi;    %% Max: pi/2
theta_max_val=0.3.*pi;
phi_threshold=0.0.*pi;    %% Max: 2.*pi
phi_max_val=2.*pi;
[x_ed0]=plot_str_unitary_HT_once_skeleton_phi(fig_num,theta_arr_UU_case,phi_arr_UU_case,amp_DD_trans_UU_case,phase_DD_trans_UU_case,type_arr_UU_case,MM_UU_case,x_st0,x_L_MZI,x_L_WG,amp_max,amp_min,theta_threshold,phi_threshold,grid_num,theta_max_val,phi_max_val);


%% Figure Setting

folder_name_str=['./fig_plot_skeleton'];
fig_plot=figure(fig_num);
% axis([x_st0,x_ed0,1-1,UU_sz+1]);
xx_LL=x_ed0-x_st0;
yy_LL=(UU_sz+1)-(1-1);
% hx=xlabel('<{\itS_n}>{\bf_K} ({\bfK} = {\bfK_L})');
% hy=ylabel('<{\itS_n}>{\bf_K}, <{\itS_n}>{\bf_K}^c');
% hy=ylabel('<{\itS_n}>{\bf_K} ({\bfK} = {\bfK_S})');
h=gca;
set(h,'Fontname','Helvetica','FontWeight','normal','PlotBoxAspectRatio',[1 (yy_LL./xx_LL)*3 1],'linewidth',1,'xscale','linear');
movegui(fig_plot,'west');
axis off;


file_name_evol=[folder_name_str,'/Fig_str_skeleton_size_',num2str(UU_sz,'%04i'),'_mat_num_',num2str(UU_num,'%04i'),'_phi.tif']
save_fig = gcf;
set(save_fig, 'Position',  [100, 120, 2000, 600]);
exportgraphics(save_fig,file_name_evol,'Resolution',500);
% close all;
        
        
