# Supplementary material for: Heavy tails and pruning in programmable photonic circuits for universal unitaries
Source: Nat Commun. 2023 Apr 3;14:1853. doi: 10.1038/s41467-023-37611-9 (PMC10070444; doi:10.1038/s41467-023-37611-9)
Supplement: Supplementary file 4 — Supplementary Code 1 [file 41467_2023_37611_MOESM4_ESM.zip › code_post_Bloch_SU2_statistics.m]

clear all;
close all;

grid_polar=200;
grid_azimuth=400;

mkdir('./data_file_Bloch/');

xi_polar=linspace(0,pi.*(1-1./grid_polar),grid_polar);
xi_hist_cent=(xi_polar(1:1:(grid_polar-1))+xi_polar(2:1:grid_polar))./2;
yeta_azimuth=linspace(0,2.*pi,grid_azimuth);
yeta_hist_cent=(yeta_azimuth(1:1:(grid_azimuth-1))+yeta_azimuth(2:1:grid_azimuth))./2;
[XXI,YYeta] = meshgrid(xi_polar,yeta_azimuth);
[XXI_cent,YYeta_cent] = meshgrid(xi_hist_cent,yeta_hist_cent);

theta=linspace(0,pi./2,grid_polar);
phi=linspace(0,2.*pi.*(1-1./grid_azimuth),grid_azimuth);

state_input_1=cos(XXI./2);
state_input_2=exp(1i.*YYeta).*sin(XXI./2);

hist_xi_set=zeros(1,(grid_polar-1));
hist_yeta_set=zeros(1,(grid_azimuth-1));
hist_xi_yeta_set=zeros((grid_polar-1),(grid_azimuth-1));

for ti_theta=1:1:length(theta)
       
    theta_temp=theta(ti_theta);
    for ti_phi=1:1:length(phi) 
        phi_temp=phi(ti_phi);
        
        state_output_1=exp(1i.*phi_temp).*sin(theta_temp).*state_input_1+cos(theta_temp).*state_input_2;
        state_output_2=exp(1i.*phi_temp).*cos(theta_temp).*state_input_1-sin(theta_temp).*state_input_2;
        
        [qubit_XXI,qubit_YYeta]=qubit_theta_phi(state_output_1,state_output_2);
        [hist_xi_temp,xi_polar] = histcounts(qubit_XXI,xi_polar);
        [hist_yeta_temp,yeta_azimuth] = histcounts(qubit_YYeta,yeta_azimuth);
        hist_xi_set=hist_xi_set+hist_xi_temp;
        hist_yeta_set=hist_yeta_set+hist_yeta_temp;
        [hist_xi_yeta_temp,xi_polar,yeta_azimuth] = histcounts2(qubit_XXI,qubit_YYeta,xi_polar,yeta_azimuth);
        hist_xi_yeta_set=hist_xi_yeta_set+hist_xi_yeta_temp;
    end
end
save('./data_file_Bloch/bloch_statistics');
