# Supplementary material for: Heavy tails and pruning in programmable photonic circuits for universal unitaries
Source: Nat Commun. 2023 Apr 3;14:1853. doi: 10.1038/s41467-023-37611-9 (PMC10070444; doi:10.1038/s41467-023-37611-9)
Supplement: Supplementary file 4 — Supplementary Code 1 [file 41467_2023_37611_MOESM4_ESM.zip › code_post_unitary_analysis_HT_each.m]

clear all;
close all;

UU_sz_arr_HT=[16:1:128];
UU_sz_num_max_HT=length(UU_sz_arr_HT);
UU_set_num_max_HT=100;

mkdir('./data_file_HT/');
        
for ti_sim_sz_HT=1:1:UU_sz_num_max_HT
    
    UU_sz=UU_sz_arr_HT(ti_sim_sz_HT);
    
    %% 1. Exponential Modelling Start
    lambda_exponential_arr=zeros(1,UU_set_num_max_HT);
    xmin_exponential_arr=zeros(1,UU_set_num_max_HT);
    %% 2. Power Law Modelling Start
    alpha_powerlaw_arr=zeros(1,UU_set_num_max_HT);
    xmin_powerlaw_arr=zeros(1,UU_set_num_max_HT);
    %% 3. Power Law with Cutoff Modelling Start
    alpha_powerlaw_cutoff_arr=zeros(1,UU_set_num_max_HT);
    xmin_powerlaw_cutoff_arr=zeros(1,UU_set_num_max_HT);
    lambda_powerlaw_cutoff_arr=zeros(1,UU_set_num_max_HT);
    %% 4. Log-Normal Modelling Start
    mu_lognormal_arr=zeros(1,UU_set_num_max_HT);
    rho_lognormal_arr=zeros(1,UU_set_num_max_HT);
    sigma_lognormal_arr=zeros(1,UU_set_num_max_HT);
    %% 5. Lomax Modelling Start: Lomax is not proper to unitary cases
    alpha_Lomax_arr=zeros(1,UU_set_num_max_HT);
    gamma_Lomax_arr=zeros(1,UU_set_num_max_HT);
    
    fval_powerlaw_cutoff_arr=zeros(1,UU_set_num_max_HT);
    fval_lognormal_arr=zeros(1,UU_set_num_max_HT);
    fval_Lomax_arr=zeros(1,UU_set_num_max_HT);
    
    exitflag_powerlaw_cutoff_arr=zeros(1,UU_set_num_max_HT);
    exitflag_lognormal_arr=zeros(1,UU_set_num_max_HT);
    exitflag_Lomax_arr=zeros(1,UU_set_num_max_HT);
    
    for ti_sim_rand_HT=1:1:UU_set_num_max_HT
        
        UU_num=1;
        UU_arr=cell(1,UU_num);
        
        load_file_name_HT=['./data_file_set/data_unitary_size_',num2str(UU_sz,'%04i'),'_mat_num_',num2str(UU_num,'%04i'),'_rand_',num2str(ti_sim_rand_HT,'%04i')]
        load(load_file_name_HT);
        
        
        %% 1. Exponential Modelling Start
        lambda_exponential_arr(1,ti_sim_rand_HT)=lambda_exponential;
        xmin_exponential_arr(1,ti_sim_rand_HT)=xmin_exponential;
        %% 2. Power Law Modelling Start
        alpha_powerlaw_arr(1,ti_sim_rand_HT)=alpha_powerlaw;
        xmin_powerlaw_arr(1,ti_sim_rand_HT)=xmin_powerlaw;
        %% 3. Power Law with Cutoff Modelling Start
        alpha_powerlaw_cutoff_arr(1,ti_sim_rand_HT)=alpha_powerlaw_cutoff;
        xmin_powerlaw_cutoff_arr(1,ti_sim_rand_HT)=xmin_powerlaw_cutoff;
        lambda_powerlaw_cutoff_arr(1,ti_sim_rand_HT)=lambda_powerlaw_cutoff;
        %% 4. Log-Normal Modelling Start
        mu_lognormal_arr(1,ti_sim_rand_HT)=mu_lognormal;
        rho_lognormal_arr(1,ti_sim_rand_HT)=rho_lognormal;
        sigma_lognormal_arr(1,ti_sim_rand_HT)=sigma_lognormal;
        %% 5. Lomax Modelling Start: Lomax is not proper to unitary cases
        alpha_Lomax_arr(1,ti_sim_rand_HT)=alpha_Lomax;
        gamma_Lomax_arr(1,ti_sim_rand_HT)=gamma_Lomax;
        
        [Y,temp_ind]=min(abs((alpha_arr_powerlaw_cutoff-alpha_powerlaw_cutoff).^2+(lambda_arr_powerlaw_cutoff-lambda_powerlaw_cutoff).^2));
        
        fval_powerlaw_cutoff=fval_arr(temp_ind);
        fval_powerlaw_cutoff_arr(1,ti_sim_rand_HT)=fval_powerlaw_cutoff;
        fval_lognormal_arr(1,ti_sim_rand_HT)=fval_lognormal;
        fval_Lomax_arr(1,ti_sim_rand_HT)=fval_Lomax;
        
        exitflag_powerlaw_cutoff=exitflag_arr(temp_ind);
        exitflag_powerlaw_cutoff_arr(1,ti_sim_rand_HT)=exitflag_powerlaw_cutoff;
        exitflag_lognormal_arr(1,ti_sim_rand_HT)=exitflag_lognormal;
        exitflag_Lomax_arr(1,ti_sim_rand_HT)=exitflag_Lomax;
        
        
    end
    
    save_file_name_HT=['./data_file_HT/data_unitary_HT_size_',num2str(UU_sz,'%04i')]
    save(save_file_name_HT,'lambda_exponential_arr','xmin_exponential_arr','alpha_powerlaw_arr','xmin_powerlaw_arr','alpha_powerlaw_cutoff_arr','xmin_powerlaw_cutoff_arr','lambda_powerlaw_cutoff_arr','mu_lognormal_arr','rho_lognormal_arr','sigma_lognormal_arr','alpha_Lomax_arr','gamma_Lomax_arr','UU_sz_arr_HT','UU_sz_num_max_HT','UU_set_num_max_HT','UU_num',...
        'fval_powerlaw_cutoff_arr','fval_lognormal_arr','fval_Lomax_arr','exitflag_powerlaw_cutoff_arr','exitflag_lognormal_arr','exitflag_Lomax_arr');
end
