# Supplementary material for: Heavy tails and pruning in programmable photonic circuits for universal unitaries
Source: Nat Commun. 2023 Apr 3;14:1853. doi: 10.1038/s41467-023-37611-9 (PMC10070444; doi:10.1038/s41467-023-37611-9)
Supplement: Supplementary file 4 — Supplementary Code 1 [file 41467_2023_37611_MOESM4_ESM.zip › code_post_unitary_analysis_HT_set.m]

clear all;
close all;

UU_sz_arr_HT_set=[16:1:128];
UU_sz_num_max_HT=length(UU_sz_arr_HT_set);
UU_set_num_max_HT=100;

%% 1. Exponential Modelling Start
lambda_exponential_set=zeros(length(UU_sz_arr_HT_set),UU_set_num_max_HT);
xmin_exponential_set=zeros(length(UU_sz_arr_HT_set),UU_set_num_max_HT);
%% 2. Power Law Modelling Start
alpha_powerlaw_set=zeros(length(UU_sz_arr_HT_set),UU_set_num_max_HT);
xmin_powerlaw_set=zeros(length(UU_sz_arr_HT_set),UU_set_num_max_HT);
%% 3. Power Law with Cutoff Modelling Start
alpha_powerlaw_cutoff_set=zeros(length(UU_sz_arr_HT_set),UU_set_num_max_HT);
xmin_powerlaw_cutoff_set=zeros(length(UU_sz_arr_HT_set),UU_set_num_max_HT);
lambda_powerlaw_cutoff_set=zeros(length(UU_sz_arr_HT_set),UU_set_num_max_HT);
%% 4. Log-Normal Modelling Start
mu_lognormal_set=zeros(length(UU_sz_arr_HT_set),UU_set_num_max_HT);
rho_lognormal_set=zeros(length(UU_sz_arr_HT_set),UU_set_num_max_HT);
sigma_lognormal_set=zeros(length(UU_sz_arr_HT_set),UU_set_num_max_HT);
%% 5. Lomax Modelling Start: Lomax is not proper to unitary cases
alpha_Lomax_set=zeros(length(UU_sz_arr_HT_set),UU_set_num_max_HT);
gamma_Lomax_set=zeros(length(UU_sz_arr_HT_set),UU_set_num_max_HT);

fval_powerlaw_cutoff_set=zeros(length(UU_sz_arr_HT_set),UU_set_num_max_HT);
fval_lognormal_set=zeros(length(UU_sz_arr_HT_set),UU_set_num_max_HT);
fval_Lomax_set=zeros(length(UU_sz_arr_HT_set),UU_set_num_max_HT);

exitflag_powerlaw_cutoff_set=zeros(length(UU_sz_arr_HT_set),UU_set_num_max_HT);
exitflag_lognormal_set=zeros(length(UU_sz_arr_HT_set),UU_set_num_max_HT);
exitflag_Lomax_set=zeros(length(UU_sz_arr_HT_set),UU_set_num_max_HT);
        
for ti_sim_sz_HT=1:1:UU_sz_num_max_HT
    
    UU_sz=UU_sz_arr_HT_set(ti_sim_sz_HT);
    load_file_name_HT=['./data_file_HT/data_unitary_HT_size_',num2str(UU_sz,'%04i')]
    load(load_file_name_HT);        
        
    %% 1. Exponential Modelling Start
    lambda_exponential_set(ti_sim_sz_HT,:)=lambda_exponential_arr;
    xmin_exponential_set(ti_sim_sz_HT,:)=xmin_exponential_arr;
    %% 2. Power Law Modelling Start
    alpha_powerlaw_set(ti_sim_sz_HT,:)=alpha_powerlaw_arr;
    xmin_powerlaw_set(ti_sim_sz_HT,:)=xmin_powerlaw_arr;
    %% 3. Power Law with Cutoff Modelling Start
    alpha_powerlaw_cutoff_set(ti_sim_sz_HT,:)=alpha_powerlaw_cutoff_arr;
    xmin_powerlaw_cutoff_set(ti_sim_sz_HT,:)=xmin_powerlaw_cutoff_arr;
    lambda_powerlaw_cutoff_set(ti_sim_sz_HT,:)=lambda_powerlaw_cutoff_arr;
    %% 4. Log-Normal Modelling Start
    mu_lognormal_set(ti_sim_sz_HT,:)=mu_lognormal_arr;
    rho_lognormal_set(ti_sim_sz_HT,:)=rho_lognormal_arr;
    sigma_lognormal_set(ti_sim_sz_HT,:)=sigma_lognormal_arr;
    %% 5. Lomax Modelling Start: Lomax is not proper to unitary cases
    alpha_Lomax_set(ti_sim_sz_HT,:)=alpha_Lomax_arr;
    gamma_Lomax_set(ti_sim_sz_HT,:)=gamma_Lomax_arr;
    
    
    fval_powerlaw_cutoff_set(ti_sim_sz_HT,:)=fval_powerlaw_cutoff_arr;
    fval_lognormal_set(ti_sim_sz_HT,:)=fval_lognormal_arr;
    fval_Lomax_set(ti_sim_sz_HT,:)=fval_Lomax_arr;
    exitflag_powerlaw_cutoff_set(ti_sim_sz_HT,:)=exitflag_powerlaw_cutoff_arr;
    exitflag_lognormal_set(ti_sim_sz_HT,:)=exitflag_lognormal_arr;
    exitflag_Lomax_set(ti_sim_sz_HT,:)=exitflag_Lomax_arr;
        
end

%% 1. Exponential Modelling Start
lambda_exponential_set_mean=mean(lambda_exponential_set,2);
lambda_exponential_set_RMSE=sqrt(mean((lambda_exponential_set-lambda_exponential_set_mean*ones(1,UU_set_num_max_HT)).^2,2));
lambda_exponential_set_median=median(lambda_exponential_set,2);
lambda_exponential_set_MAD=mad(lambda_exponential_set,1,2);

xmin_exponential_set_mean=mean(xmin_exponential_set,2);
xmin_exponential_set_RMSE=sqrt(mean((xmin_exponential_set-xmin_exponential_set_mean*ones(1,UU_set_num_max_HT)).^2,2));
xmin_exponential_set_median=median(xmin_exponential_set,2);
xmin_exponential_set_MAD=mad(xmin_exponential_set,1,2);

%% 2. Power Law Modelling Start
alpha_powerlaw_set_mean=mean(alpha_powerlaw_set,2);
alpha_powerlaw_set_RMSE=sqrt(mean((alpha_powerlaw_set-alpha_powerlaw_set_mean*ones(1,UU_set_num_max_HT)).^2,2));
alpha_powerlaw_set_median=median(alpha_powerlaw_set,2);
alpha_powerlaw_set_MAD=mad(alpha_powerlaw_set,1,2);

xmin_powerlaw_set_mean=mean(xmin_powerlaw_set,2);
xmin_powerlaw_set_RMSE=sqrt(mean((xmin_powerlaw_set-xmin_powerlaw_set_mean*ones(1,UU_set_num_max_HT)).^2,2));
xmin_powerlaw_set_median=median(xmin_powerlaw_set,2);
xmin_powerlaw_set_MAD=mad(xmin_powerlaw_set,1,2);

%% 3. Power Law with Cutoff Modelling Start
alpha_powerlaw_cutoff_set_mean=mean(alpha_powerlaw_cutoff_set,2);
alpha_powerlaw_cutoff_set_RMSE=sqrt(mean((alpha_powerlaw_cutoff_set-alpha_powerlaw_cutoff_set_mean*ones(1,UU_set_num_max_HT)).^2,2));
alpha_powerlaw_cutoff_set_median=median(alpha_powerlaw_cutoff_set,2);
alpha_powerlaw_cutoff_set_MAD=mad(alpha_powerlaw_cutoff_set,1,2);

xmin_powerlaw_cutoff_set_mean=mean(xmin_powerlaw_cutoff_set,2);
xmin_powerlaw_cutoff_set_RMSE=sqrt(mean((xmin_powerlaw_cutoff_set-xmin_powerlaw_cutoff_set_mean*ones(1,UU_set_num_max_HT)).^2,2));
xmin_powerlaw_cutoff_set_median=median(xmin_powerlaw_cutoff_set,2);
xmin_powerlaw_cutoff_set_MAD=mad(xmin_powerlaw_cutoff_set,1,2);

lambda_powerlaw_cutoff_set_mean=mean(lambda_powerlaw_cutoff_set,2);
lambda_powerlaw_cutoff_set_RMSE=sqrt(mean((lambda_powerlaw_cutoff_set-lambda_powerlaw_cutoff_set_mean*ones(1,UU_set_num_max_HT)).^2,2));
lambda_powerlaw_cutoff_set_median=median(lambda_powerlaw_cutoff_set,2);
lambda_powerlaw_cutoff_set_MAD=mad(lambda_powerlaw_cutoff_set,1,2);

%% 4. Log-Normal Modelling Start
mu_lognormal_set_mean=mean(mu_lognormal_set,2);
mu_lognormal_set_RMSE=sqrt(mean((mu_lognormal_set-mu_lognormal_set_mean*ones(1,UU_set_num_max_HT)).^2,2));
mu_lognormal_set_median=median(mu_lognormal_set,2);
mu_lognormal_set_MAD=mad(mu_lognormal_set,1,2);

rho_lognormal_set_mean=mean(rho_lognormal_set,2);
rho_lognormal_set_RMSE=sqrt(mean((rho_lognormal_set-rho_lognormal_set_mean*ones(1,UU_set_num_max_HT)).^2,2));
rho_lognormal_set_median=median(rho_lognormal_set,2);
rho_lognormal_set_MAD=mad(rho_lognormal_set,1,2);

sigma_lognormal_set_mean=mean(sigma_lognormal_set,2);
sigma_lognormal_set_RMSE=sqrt(mean((sigma_lognormal_set-sigma_lognormal_set_mean*ones(1,UU_set_num_max_HT)).^2,2));
sigma_lognormal_set_median=median(sigma_lognormal_set,2);
sigma_lognormal_set_MAD=mad(sigma_lognormal_set,1,2);

%% 5. Lomax Modelling Start: Lomax is not proper to unitary cases
alpha_Lomax_set_mean=mean(alpha_Lomax_set,2);
alpha_Lomax_set_RMSE=sqrt(mean((alpha_Lomax_set-alpha_Lomax_set_mean*ones(1,UU_set_num_max_HT)).^2,2));
alpha_Lomax_set_median=median(alpha_Lomax_set,2);
alpha_Lomax_set_MAD=mad(alpha_Lomax_set,1,2);

gamma_Lomax_set_mean=mean(gamma_Lomax_set,2);
gamma_Lomax_set_RMSE=sqrt(mean((gamma_Lomax_set-gamma_Lomax_set_mean*ones(1,UU_set_num_max_HT)).^2,2));
gamma_Lomax_set_median=median(gamma_Lomax_set,2);
gamma_Lomax_set_MAD=mad(gamma_Lomax_set,1,2);

save_file_name_HT=['./data_file_HT/data_unitary_HT']
save(save_file_name_HT,'lambda_exponential_set','xmin_exponential_set','alpha_powerlaw_set','xmin_powerlaw_set','alpha_powerlaw_cutoff_set','xmin_powerlaw_cutoff_set','lambda_powerlaw_cutoff_set','mu_lognormal_set','rho_lognormal_set','sigma_lognormal_set','alpha_Lomax_set','gamma_Lomax_set','UU_sz_arr_HT','UU_sz_num_max_HT','UU_set_num_max_HT','UU_num',...
    'lambda_exponential_set_mean','lambda_exponential_set_RMSE','lambda_exponential_set_median','lambda_exponential_set_MAD','xmin_exponential_set_mean','xmin_exponential_set_RMSE','xmin_exponential_set_median','xmin_exponential_set_MAD',...
    'alpha_powerlaw_set_mean','alpha_powerlaw_set_RMSE','alpha_powerlaw_set_median','alpha_powerlaw_set_MAD','xmin_powerlaw_set_mean','xmin_powerlaw_set_RMSE','xmin_powerlaw_set_median','xmin_powerlaw_set_MAD',...
    'alpha_powerlaw_cutoff_set_mean','alpha_powerlaw_cutoff_set_RMSE','alpha_powerlaw_cutoff_set_median','alpha_powerlaw_cutoff_set_MAD','xmin_powerlaw_cutoff_set_mean','xmin_powerlaw_cutoff_set_RMSE','xmin_powerlaw_cutoff_set_median','xmin_powerlaw_cutoff_set_MAD','lambda_powerlaw_cutoff_set_mean','lambda_powerlaw_cutoff_set_RMSE','lambda_powerlaw_cutoff_set_median','lambda_powerlaw_cutoff_set_MAD',...
    'mu_lognormal_set_mean','mu_lognormal_set_RMSE','mu_lognormal_set_median','mu_lognormal_set_MAD','rho_lognormal_set_mean','rho_lognormal_set_RMSE','rho_lognormal_set_median','rho_lognormal_set_MAD','sigma_lognormal_set_mean','sigma_lognormal_set_RMSE','sigma_lognormal_set_median','sigma_lognormal_set_MAD',...
    'alpha_Lomax_set_mean','alpha_Lomax_set_RMSE','alpha_Lomax_set_median','alpha_Lomax_set_MAD','gamma_Lomax_set_mean','gamma_Lomax_set_RMSE','gamma_Lomax_set_median','gamma_Lomax_set_MAD',...
    'fval_powerlaw_cutoff_set','fval_lognormal_set','fval_Lomax_set','exitflag_powerlaw_cutoff_set','exitflag_lognormal_set','exitflag_Lomax_set');
