# Supplementary material for: Heavy tails and pruning in programmable photonic circuits for universal unitaries
Source: Nat Commun. 2023 Apr 3;14:1853. doi: 10.1038/s41467-023-37611-9 (PMC10070444; doi:10.1038/s41467-023-37611-9)
Supplement: Supplementary file 4 — Supplementary Code 1 [file 41467_2023_37611_MOESM4_ESM.zip › code_post_unitary_fidelity_ON_OFF.m]

%%
clear all;
close all;

UU_sz_arr=[16,32,64,128];
UU_sz_num_max=length(UU_sz_arr);
UU_set_num_max=100;

fidelity_defect_lev=0:0.02:1.00;
fidelity_grid_num=length(fidelity_defect_lev);
noise_amp_fac_plot_arr=0.01:0.01:0.10;
UU_num=1;


for ti_case=1:1:4
    if (ti_case==1)||(ti_case==2)
        FF_arr_case{ti_case}=zeros(UU_set_num_max,fidelity_grid_num);
    else
        for ti_noise=1:1:length(noise_amp_fac_plot_arr)
            FF_arr_case_noise{ti_case,ti_noise}=zeros(UU_set_num_max,fidelity_grid_num);
        end
    end
end
            
for ti_sim_sz=1:1:UU_sz_num_max
    
    UU_sz=UU_sz_arr(ti_sim_sz);
    
    for ti_sim_rand=1:1:UU_set_num_max
        for ti_case=1:1:4
            if (ti_case==1)||(ti_case==2)
                load_file_name=['./data_file_set_fidelity/data_unitary_fidel_size_',num2str(UU_sz,'%04i'),'_mat_num_',num2str(UU_num,'%04i'),'_rand_',num2str(ti_sim_rand,'%04i'),'_case_',num2str(ti_case)]
                load(load_file_name);
                FF_arr_case{ti_case}(ti_sim_rand,:)=FF_arr;
            else
                for ti_noise=1:1:length(noise_amp_fac_plot_arr)
                    noise_amp_fac_plot=noise_amp_fac_plot_arr(ti_noise);
                    load_file_name=['./data_file_set_fidelity/data_unitary_fidel_size_',num2str(UU_sz,'%04i'),'_mat_num_',num2str(UU_num,'%04i'),'_rand_',num2str(ti_sim_rand,'%04i'),'_case_',num2str(ti_case),'_amp_',num2str(round(1e2*noise_amp_fac_plot),'%03i')]
                    load(load_file_name);
                    FF_arr_case_noise{ti_case,ti_noise}(ti_sim_rand,:)=FF_arr;                    
                end
            end
        end
    end
end
save_file_name=['./data_file_set_fidelity/data_post_set_unitary_fidel_size_',num2str(UU_sz,'%04i'),'_mat_num_',num2str(UU_num,'%04i')]
save(save_file_name);
