# Supplementary material for: Heavy tails and pruning in programmable photonic circuits for universal unitaries
Source: Nat Commun. 2023 Apr 3;14:1853. doi: 10.1038/s41467-023-37611-9 (PMC10070444; doi:10.1038/s41467-023-37611-9)
Supplement: Supplementary file 4 — Supplementary Code 1 [file 41467_2023_37611_MOESM4_ESM.zip › code_unitary_analysis_set.m]

%%
clear all;
close all;

UU_sz_arr=[16:1:128];
UU_sz_num_max=length(UU_sz_arr);
UU_set_num_max=1;

mkdir('./data_file_set');

for ti_sim_sz=1:1:UU_sz_num_max
    
    UU_sz=UU_sz_arr(ti_sim_sz);
    
    for ti_sim_rand=1:1:UU_set_num_max
        
        UU_num=1;
        UU_arr=cell(1,UU_num);
        
        save_file_name=['./data_file_set/data_unitary_size_',num2str(UU_sz,'%04i'),'_mat_num_',num2str(UU_num,'%04i'),'_rand_',num2str(ti_sim_rand,'%04i')]
        
        %% Analysis Start %%%%%%%%%%%%%%%%%%%%%%%%%%%%%%%%%%%%%%%%%%%%%%%%%%%%%%%%%%%%%%%%%%%%%%%%%%%%%%%%%%%%%%%%%%%%%%%%%%%%%%%%%%%%%%%%%%%%%%%%%%%%%%%%%%%%%%%%%%%%%%%%%%%%%%%%%%%%%%%%%%%%%%%%%%%%%%%%%%%%%%%%%%%%%%%%%%%%%%%%%%%%%%%%%%%%%%%%%%%%
        
        %% MZI Information
        kk0=1;
        MZI_beta=kk0;
        MZI_L=2.*pi./MZI_beta;
        MZI_delta=pi/4;
        
        for ti_rng=1:1:UU_num
            rng_sim=1e4*(ti_sim_rand-1)+ti_rng;
            [UU_arr{ti_rng}]=rand_unitary(UU_sz,rng_sim);
        end
        
        TT_U=cell(1,UU_num);
        num_UU=zeros(UU_num,1);
        
        TT_tot_arr_UU=cell(1,UU_num);
        TT_tot_sys_UU=cell(1,UU_num);
        
        theta_arr_UU=cell(1,UU_num);
        phi_arr_UU=cell(1,UU_num);
        type_arr_UU=cell(1,UU_num);
        
        amp_DD_trans_UU=cell(1,UU_num);
        phase_DD_trans_UU=cell(1,UU_num);
        
        DD_trans_arr_UU=cell(1,UU_num);
        seq_num_st_arr_UU=zeros(1,UU_num);
        seq_num_ed_arr_UU=zeros(1,UU_num);
        st_null_seq_length_arr_UU=cell(1,UU_num);
        ed_null_seq_length_arr_UU=cell(1,UU_num);
        
        MM_UU=cell(1,UU_num);
        
        for ti_layer=1:1:UU_num
            
            UU=UU_arr{ti_layer};
            
            [TT_tot_arr,TT_tot_sys,TT_tot_sys_comparison,theta_mat,phi_mat,type_mat,TT_st,TT_ed,TT_ed_trans,DD,DD_trans,theta_st,phi_st,theta_ed,theta_ed_trans,phi_ed,phi_ed_trans,amp_DD,amp_DD_trans,phase_DD,phase_DD_trans,st_unit_num,ed_unit_num,tot_unit_num,seq_ind_col,seq_ind_row,seq_ind_st,seq_ind_ed,seq_num_col,seq_num_row,seq_num_st,seq_num_ed,pp_col,qq_col,pp_row,qq_row,pp_st,qq_st,pp_ed,qq_ed,yeta_st,gamma_ed,col_null_seq_length,row_null_seq_length,st_null_seq_length,ed_null_seq_length,MM]...
                =nulling_proc_complex(UU,MZI_delta,MZI_beta,MZI_L);
            
            TT_tot_arr_UU{ti_layer}=TT_tot_arr;
            TT_tot_sys_UU{ti_layer}=TT_tot_sys;
            theta_arr_UU{ti_layer}=theta_mat;
            phi_arr_UU{ti_layer}=phi_mat;
            type_arr_UU{ti_layer}=type_mat;
            amp_DD_trans_UU{ti_layer}=amp_DD_trans;
            phase_DD_trans_UU{ti_layer}=phase_DD_trans;
            MM_UU{ti_layer}=MM;
            pp_st_UU{ti_layer}=pp_st;
            qq_st_UU{ti_layer}=qq_st;
            pp_ed_UU{ti_layer}=pp_ed;
            qq_ed_UU{ti_layer}=qq_ed;
            yeta_st_UU{ti_layer}=yeta_st;
            gamma_ed_UU{ti_layer}=gamma_ed;
            theta_st_UU{ti_layer}=theta_st;
            theta_ed_trans_UU{ti_layer}=theta_ed_trans;
            phi_st_UU{ti_layer}=phi_st;
            phi_ed_trans_UU{ti_layer}=phi_ed_trans;
            
            DD_trans_arr_UU{ti_layer}=DD_trans;
            seq_num_st_arr_UU(ti_layer)=seq_num_st;
            seq_num_ed_arr_UU(ti_layer)=seq_num_ed;
            st_null_seq_length_arr_UU{ti_layer}=st_null_seq_length;
            ed_null_seq_length_arr_UU{ti_layer}=ed_null_seq_length;
        end
        
        %% Reconstruction Process
        UU_recon_arr=cell(1,UU_num);
        for ti_layer=1:1:UU_num
            
            TT_tot_arr_recon=cell(1,MM_UU{ti_layer});
            %% Total Matrix Initialization
            for ti_init=1:1:MM_UU{ti_layer}
                TT_tot_arr_recon{ti_init}=eye(MM_UU{ti_layer});
            end
            
            for ti_ind=1:1:seq_num_st_arr_UU(ti_layer)
                seq_length_temp=st_null_seq_length_arr_UU{ti_layer}(ti_ind);
                for ti_seq=1:1:seq_length_temp
                    seq_ind=sum(st_null_seq_length_arr_UU{ti_layer}(1:1:(ti_ind-1)))+ti_seq;
                    MZI_theta=theta_st_UU{ti_layer}(seq_ind);
                    MZI_phi=phi_st_UU{ti_layer}(seq_ind);
                    
                    %% 0 / 2*pi Merging
                    if abs(MZI_phi-2.*pi)<2.*pi.*1e-6; MZI_phi=0; end
                    
                    pp=pp_st_UU{ti_layer}(seq_ind);
                    qq=qq_st_UU{ti_layer}(seq_ind);
                    [TT_tot_arr_recon{ti_seq},TT_MZI_st]= MZI_global_TT(MZI_theta,MZI_phi,MZI_delta,MZI_beta,MZI_L,TT_tot_arr_recon{ti_seq},pp,qq);
                end
            end
            
            for ti_ind=1:1:seq_num_ed_arr_UU(ti_layer)
                seq_length_temp=ed_null_seq_length_arr_UU{ti_layer}(seq_num_ed_arr_UU(ti_layer)-ti_ind+1);
                for ti_seq=1:1:seq_length_temp
                    seq_ind=sum(ed_null_seq_length_arr_UU{ti_layer})-sum(ed_null_seq_length_arr_UU{ti_layer}((seq_num_ed_arr_UU(ti_layer)-(ti_ind-1)+1):1:end))-(ti_seq-1);
                    MZI_theta=theta_ed_trans_UU{ti_layer}(seq_ind);
                    MZI_phi=phi_ed_trans_UU{ti_layer}(seq_ind);
                    
                    %% 0 / 2*pi Merging
                    if abs(MZI_phi-2.*pi)<2.*pi.*1e-6; MZI_phi=0; end
                    
                    pp=pp_ed_UU{ti_layer}(seq_ind);
                    qq=qq_ed_UU{ti_layer}(seq_ind);
                    [TT_tot_arr_recon{MM-ti_seq+1},TT_MZI_st]= MZI_global_TT(MZI_theta,MZI_phi,MZI_delta,MZI_beta,MZI_L,TT_tot_arr_recon{MM-ti_seq+1},pp,qq);
                end
            end
            
            TT_tot_sys_rescon=eye(MM_UU{ti_layer});
            for ti_MM=1:1:MM_UU{ti_layer}
                TT_tot_sys_rescon=TT_tot_arr_recon{ti_MM}*TT_tot_sys_rescon;
            end
            TT_tot_sys_rescon=DD_trans_arr_UU{ti_layer}*TT_tot_sys_rescon;
            UU_recon_arr{ti_layer}=TT_tot_sys_rescon;
            
        end
        
        edge_grid_num=500;
        theta_edges=linspace(0,pi./2,edge_grid_num);
        theta_delta=theta_edges(2)-theta_edges(1);
        theta_cent=(theta_edges(1:1:(edge_grid_num-1))+theta_edges(2:1:edge_grid_num))./2;
        
        for ti_layer=1:1:UU_num
            theta_UU_active{ti_layer}=theta_arr_UU{ti_layer}(type_arr_UU{1}==1);
            phi_UU_active{ti_layer}=phi_arr_UU{ti_layer}(type_arr_UU{1}==1);
            [theta_count_UU{ti_layer},theta_edges] = histcounts(theta_UU_active{ti_layer},theta_edges);
        end
        
        theta_UU_active_set=[];
        phi_UU_active_set=[];
        for ti_layer=1:1:UU_num
            theta_UU_active_set=[theta_UU_active_set;theta_UU_active{ti_layer}];
            phi_UU_active_set=[phi_UU_active_set;phi_UU_active{ti_layer}];
        end
        
        theta_count_UU_tot=0;
        for ti_layer=1:1:UU_num
            theta_count_UU_tot=theta_count_UU_tot+theta_count_UU{ti_layer};
        end
        theta_count_UU_tot=theta_count_UU_tot./sum(theta_count_UU_tot);
        theta_UU_CCDF=cumsum(theta_count_UU_tot(end:-1:1));
        theta_UU_CCDF=theta_UU_CCDF(end:-1:1)./sum(theta_count_UU_tot);
        
        
        theta_UU_map=zeros(UU_sz,UU_sz);
        phi_UU_map=zeros(UU_sz,UU_sz);
        
        for ti_layer=1:1:UU_num
            for ti_st=1:1:length(theta_st_UU{ti_layer})
                theta_UU_map(yeta_st_UU{ti_layer}(ti_st),pp_st_UU{ti_layer}(ti_st))=theta_UU_map(yeta_st_UU{ti_layer}(ti_st),pp_st_UU{ti_layer}(ti_st))+theta_st_UU{ti_layer}(ti_st);
                phi_UU_map(yeta_st_UU{ti_layer}(ti_st),pp_st_UU{ti_layer}(ti_st))=phi_UU_map(yeta_st_UU{ti_layer}(ti_st),pp_st_UU{ti_layer}(ti_st))+phi_st_UU{ti_layer}(ti_st);
            end
            for ti_ed=1:1:length(theta_ed_trans_UU{ti_layer})
                theta_UU_map(qq_ed_UU{ti_layer}(ti_ed),gamma_ed_UU{ti_layer}(ti_ed))=theta_UU_map(qq_ed_UU{ti_layer}(ti_ed),gamma_ed_UU{ti_layer}(ti_ed))+theta_ed_trans_UU{ti_layer}(ti_ed);
                phi_UU_map(qq_ed_UU{ti_layer}(ti_ed),gamma_ed_UU{ti_layer}(ti_ed))=phi_UU_map(qq_ed_UU{ti_layer}(ti_ed),gamma_ed_UU{ti_layer}(ti_ed))+phi_ed_trans_UU{ti_layer}(ti_ed);
            end
            
        end
        
        theta_UU_map=theta_UU_map./UU_num;
        phi_UU_map=phi_UU_map./UU_num;
        
        %% Analysis End %%%%%%%%%%%%%%%%%%%%%%%%%%%%%%%%%%%%%%%%%%%%%%%%%%%%%%%%%%%%%%%%%%%%%%%%%%%%%%%%%%%%%%%%%%%%%%%%%%%%%%%%%%%%%%%%%%%%%%%%%%%%%%%%%%%%%%%%%%%%%%%%%%%%%%%%%%%%%%%%%%%%%%%%%%%%%%%%%%%%%%%%%%%%%%%%%%%%%%%%%%%%%%%%%%%%%%%%%%%%
        
        xx_m=theta_UU_active_set;
        
        %% Fitting Processes Start  %%%%%%%%%%%%%%%%%%%%%%%%%%%%%%%%%%%%%%%%%%%%%%%%%%%%%%%%%%%%%%%%%%%%%%%%%%%%%%%%%%%%%%%%%%%%%%%%%%%%%%%%%%%%%%%%%%%%%%%%%%%%%%%%%%%%%%%%%%%%%%%%%%%%%%%%%%%%%%%%%%%%%%%%%%%%%%%%%%%%%%%%%%%%%%%%%%%%%%%%%%%%%%%%
        %% %%%%%%%%%%%%%%%%%%%%%%%%%%%%%%%%%%%%%%%%%%%%%%%%%%%%%%%%%%%%%%%%%%%%%%%%%%%%%%%%%%%%%%%%%%%%%%%%%%%%%%%%%%%%%%%%%%%%%%%%%%%%%%%%%%%%%%%%%%%%%%%%%%%%%%%%%%%%%%%%%%%%%%%%%%%%%%%%%%%%%%%%%%%%%%%%%%%%%%%%%%%%%%%%%%%%%%%%%%%%%%%%%%%%%%%%%
        %% %%%%%%%%%%%%%%%%%%%%%%%%%%%%%%%%%%%%%%%%%%%%%%%%%%%%%%%%%%%%%%%%%%%%%%%%%%%%%%%%%%%%%%%%%%%%%%%%%%%%%%%%%%%%%%%%%%%%%%%%%%%%%%%%%%%%%%%%%%%%%%%%%%%%%%%%%%%%%%%%%%%%%%%%%%%%%%%%%%%%%%%%%%%%%%%%%%%%%%%%%%%%%%%%%%%%%%%%%%%%%%%%%%%%%%%%%
        %% %%%%%%%%%%%%%%%%%%%%%%%%%%%%%%%%%%%%%%%%%%%%%%%%%%%%%%%%%%%%%%%%%%%%%%%%%%%%%%%%%%%%%%%%%%%%%%%%%%%%%%%%%%%%%%%%%%%%%%%%%%%%%%%%%%%%%%%%%%%%%%%%%%%%%%%%%%%%%%%%%%%%%%%%%%%%%%%%%%%%%%%%%%%%%%%%%%%%%%%%%%%%%%%%%%%%%%%%%%%%%%%%%%%%%%%%%
        %% %%%%%%%%%%%%%%%%%%%%%%%%%%%%%%%%%%%%%%%%%%%%%%%%%%%%%%%%%%%%%%%%%%%%%%%%%%%%%%%%%%%%%%%%%%%%%%%%%%%%%%%%%%%%%%%%%%%%%%%%%%%%%%%%%%%%%%%%%%%%%%%%%%%%%%%%%%%%%%%%%%%%%%%%%%%%%%%%%%%%%%%%%%%%%%%%%%%%%%%%%%%%%%%%%%%%%%%%%%%%%%%%%%%%%%%%%
        
        %% 1. Exponential Modelling Start
        [lambda_exponential, xmin_exponential, lambda_arr_exponential, xmin_arr_exponential] = plfit_exponential(xx_m);
        %% 1. Exponential Modelling End
        
        %% 2. Power Law Modelling Start
        [alpha_powerlaw, xmin_powerlaw, L] = plfit_powerlaw(xx_m);
        %% 2. Power Law Modelling End
        
        %% 3. Power Law with Cutoff Modelling Start
        alpha_0=alpha_powerlaw;
        lambda_0=1;
        [alpha_powerlaw_cutoff, xmin_powerlaw_cutoff,lambda_powerlaw_cutoff, alpha_arr_powerlaw_cutoff, xmin_arr_powerlaw_cutoff, lambda_arr_powerlaw_cutoff, fval_arr, exitflag_arr] = plfit_powerlaw_cutoff(xx_m,alpha_0,lambda_0);
        %% 3. Power Law with Cutoff Modelling End
        
        %% 4. Log-Normal Modelling Start
        mu_0=mean(log(xx_m));
        rho_0=1./(abs(mu_0)./10);
        [mu_lognormal,rho_lognormal,fval_lognormal,exitflag_lognormal]=plfit_lognormal_fmincon(mu_0,rho_0,xx_m);
        sigma_lognormal=1./rho_lognormal;
        %% 4. Log-Normal Modelling End
        
        %% 5. Lomax Modelling Start: Lomax is not proper to unitary cases
        alpha_0=alpha_powerlaw;
        gamma_0=1;
        [alpha_Lomax,gamma_Lomax,fval_Lomax,exitflag_Lomax]=plfit_Lomax_fmincon(alpha_0,gamma_0,xx_m);
        %% 5. Lomax Modelling End
        
        %% Fitting Processes End  %%%%%%%%%%%%%%%%%%%%%%%%%%%%%%%%%%%%%%%%%%%%%%%%%%%%%%%%%%%%%%%%%%%%%%%%%%%%%%%%%%%%%%%%%%%%%%%%%%%%%%%%%%%%%%%%%%%%%%%%%%%%%%%%%%%%%%%%%%%%%%%%%%%%%%%%%%%%%%%%%%%%%%%%%%%%%%%%%%%%%%%%%%%%%%%%%%%%%%%%%%%%%%%%%%
        %% %%%%%%%%%%%%%%%%%%%%%%%%%%%%%%%%%%%%%%%%%%%%%%%%%%%%%%%%%%%%%%%%%%%%%%%%%%%%%%%%%%%%%%%%%%%%%%%%%%%%%%%%%%%%%%%%%%%%%%%%%%%%%%%%%%%%%%%%%%%%%%%%%%%%%%%%%%%%%%%%%%%%%%%%%%%%%%%%%%%%%%%%%%%%%%%%%%%%%%%%%%%%%%%%%%%%%%%%%%%%%%%%%%%%%%%%%
        %% %%%%%%%%%%%%%%%%%%%%%%%%%%%%%%%%%%%%%%%%%%%%%%%%%%%%%%%%%%%%%%%%%%%%%%%%%%%%%%%%%%%%%%%%%%%%%%%%%%%%%%%%%%%%%%%%%%%%%%%%%%%%%%%%%%%%%%%%%%%%%%%%%%%%%%%%%%%%%%%%%%%%%%%%%%%%%%%%%%%%%%%%%%%%%%%%%%%%%%%%%%%%%%%%%%%%%%%%%%%%%%%%%%%%%%%%%
        %% %%%%%%%%%%%%%%%%%%%%%%%%%%%%%%%%%%%%%%%%%%%%%%%%%%%%%%%%%%%%%%%%%%%%%%%%%%%%%%%%%%%%%%%%%%%%%%%%%%%%%%%%%%%%%%%%%%%%%%%%%%%%%%%%%%%%%%%%%%%%%%%%%%%%%%%%%%%%%%%%%%%%%%%%%%%%%%%%%%%%%%%%%%%%%%%%%%%%%%%%%%%%%%%%%%%%%%%%%%%%%%%%%%%%%%%%%
        %% %%%%%%%%%%%%%%%%%%%%%%%%%%%%%%%%%%%%%%%%%%%%%%%%%%%%%%%%%%%%%%%%%%%%%%%%%%%%%%%%%%%%%%%%%%%%%%%%%%%%%%%%%%%%%%%%%%%%%%%%%%%%%%%%%%%%%%%%%%%%%%%%%%%%%%%%%%%%%%%%%%%%%%%%%%%%%%%%%%%%%%%%%%%%%%%%%%%%%%%%%%%%%%%%%%%%%%%%%%%%%%%%%%%%%%%%%
                
        save(save_file_name,'-v7.3');
        
    end
    
end
