# Supplementary material for: Heavy tails and pruning in programmable photonic circuits for universal unitaries
Source: Nat Commun. 2023 Apr 3;14:1853. doi: 10.1038/s41467-023-37611-9 (PMC10070444; doi:10.1038/s41467-023-37611-9)
Supplement: Supplementary file 4 — Supplementary Code 1 [file 41467_2023_37611_MOESM4_ESM.zip › code_unitary_fidelity_ON_OFF.m]

%%
clear all;
close all;

UU_sz_arr_post=[16,32,64,128];
UU_sz_num_max_post=length(UU_sz_arr_post);
UU_set_num_max=100;

fidelity_defect_lev=0:0.02:1.00;
fidelity_grid_num=length(fidelity_defect_lev);
% noise_amp_fac=0.1;
noise_amp_fac_arr=0.01:0.01:0.1;

mkdir('./data_file_set_fidelity');

for ti_noise_ind=1:1:length(noise_amp_fac_arr)
    
    noise_amp_fac=noise_amp_fac_arr(ti_noise_ind);
    
    for ti_sim_sz=1:1:UU_sz_num_max_post
        
        UU_sz_post=UU_sz_arr_post(ti_sim_sz);
        
        for ti_sim_rand=1:1:UU_set_num_max
            
            rng(ti_sim_rand);
            UU_num_post=1;
            UU_arr=cell(1,UU_num_post);
            
            load_file_name=['./data_file_set/data_unitary_size_',num2str(UU_sz_post,'%04i'),'_mat_num_',num2str(UU_num_post,'%04i'),'_rand_',num2str(ti_sim_rand,'%04i')]
            
            load(load_file_name);
            
            
            for ti_case=1:1:4
                
                if (ti_case==1)||(ti_case==2)
                    save_file_name=['./data_file_set_fidelity/data_unitary_fidel_size_',num2str(UU_sz_post,'%04i'),'_mat_num_',num2str(UU_num_post,'%04i'),'_rand_',num2str(ti_sim_rand,'%04i'),'_case_',num2str(ti_case)]
                else
                    save_file_name=['./data_file_set_fidelity/data_unitary_fidel_size_',num2str(UU_sz_post,'%04i'),'_mat_num_',num2str(UU_num_post,'%04i'),'_rand_',num2str(ti_sim_rand,'%04i'),'_case_',num2str(ti_case),'_amp_',num2str(round(1e2*noise_amp_fac),'%03i')]
                end
                
                FF_arr=zeros(UU_num_post,fidelity_grid_num);
                
                for ti_fidelity=1:1:fidelity_grid_num
                    
                    ['Case ',num2str(ti_case),'_Process: ',num2str((ti_fidelity-1)./(fidelity_grid_num-1)*100),'%']
                    
                    UU_recon_arr_case=cell(1,UU_num_post);
                    for ti_layer=1:1:UU_num_post
                        
                        
                        %% Fidelity Setting
                        theta_case{ti_layer}=theta_UU_active{ti_layer};
                        theta_case_sort_body{ti_layer}=sort(theta_case{ti_layer},'ascend');   %% Defect from body
                        theta_case_sort_tail{ti_layer}=sort(theta_case{ti_layer},'descend');   %% Defect from tail
                        tot_theta_num(ti_layer)=length(theta_case{ti_layer});
                        defect_lev{ti_layer}=tot_theta_num(ti_layer).*(fidelity_defect_lev);
                        theta_defect_lev_body{ti_layer}=interp1((0:1:(tot_theta_num(ti_layer)-1))./(tot_theta_num(ti_layer)-1),theta_case_sort_body{ti_layer},fidelity_defect_lev);
                        theta_defect_lev_tail{ti_layer}=interp1((0:1:(tot_theta_num(ti_layer)-1))./(tot_theta_num(ti_layer)-1),theta_case_sort_tail{ti_layer},fidelity_defect_lev);
                        
                        TT_tot_arr_recon=cell(1,MM_UU{ti_layer});
                        %% Total Matrix Initialization
                        for ti_init=1:1:MM_UU{ti_layer}
                            TT_tot_arr_recon{ti_init}=eye(MM_UU{ti_layer});
                        end
                        
                        for ti_ind=1:1:seq_num_st_arr_UU(ti_layer)
                            seq_length_temp=st_null_seq_length_arr_UU{ti_layer}(ti_ind);
                            for ti_seq=1:1:seq_length_temp
                                seq_ind=sum(st_null_seq_length_arr_UU{ti_layer}(1:1:(ti_ind-1)))+ti_seq;
                                
                                %% %%%%%%%%%%%%%%%%%%%%%%%%%%%%%%%%%%%%%%%%%%%%%%%%%%%%%%%%%%%%%%%%%%%%%%%%%%%%%%%%%%%%%%%%%%%%%%%%%%%%%%%%%
                                if ti_case==1
                                    if theta_st_UU{ti_layer}(seq_ind)<theta_defect_lev_body{ti_layer}(ti_fidelity)  %% OFF the body elements: estimating the importance of hub nodes
                                        MZI_theta=0;
                                    else
                                        MZI_theta=theta_st_UU{ti_layer}(seq_ind);
                                    end
                                elseif ti_case==2
                                    if theta_st_UU{ti_layer}(seq_ind)>theta_defect_lev_tail{ti_layer}(ti_fidelity)  %% OFF the tail elements: estimating the importance of non-hub nodes
                                        MZI_theta=0;
                                    else
                                        MZI_theta=theta_st_UU{ti_layer}(seq_ind);
                                    end
                                elseif ti_case==3
                                    if theta_st_UU{ti_layer}(seq_ind)<theta_defect_lev_body{ti_layer}(ti_fidelity)
                                        MZI_theta=theta_st_UU{ti_layer}(seq_ind)+noise_amp_fac.*rand(1).*pi;
                                        MZI_theta=mod(MZI_theta,2.*pi);
                                    else
                                        MZI_theta=theta_st_UU{ti_layer}(seq_ind);
                                    end
                                elseif ti_case==4
                                    if theta_st_UU{ti_layer}(seq_ind)>theta_defect_lev_tail{ti_layer}(ti_fidelity)
                                        MZI_theta=theta_st_UU{ti_layer}(seq_ind)+noise_amp_fac.*rand(1).*pi;
                                        MZI_theta=mod(MZI_theta,2.*pi);
                                    else
                                        MZI_theta=theta_st_UU{ti_layer}(seq_ind);
                                    end
                                else
                                    MZI_theta=theta_st_UU{ti_layer}(seq_ind);
                                end
                                %% %%%%%%%%%%%%%%%%%%%%%%%%%%%%%%%%%%%%%%%%%%%%%%%%%%%%%%%%%%%%%%%%%%%%%%%%%%%%%%%%%%%%%%%%%%%%%%%%%%%%%%%%%
                                
                                MZI_phi=phi_st_UU{ti_layer}(seq_ind);
                                
                                %% 0 / 2*pi Merging
                                if abs(MZI_phi-2.*pi)<2.*pi.*1e-6; MZI_phi=0; end
                                
                                pp=pp_st_UU{ti_layer}(seq_ind);
                                qq=qq_st_UU{ti_layer}(seq_ind);
                                [TT_tot_arr_recon{ti_seq},TT_MZI_st]= MZI_global_TT(MZI_theta,MZI_phi,MZI_delta,MZI_beta,MZI_L,TT_tot_arr_recon{ti_seq},pp,qq);
                            end
                        end
                        
                        for ti_ind=1:1:seq_num_ed_arr_UU(ti_layer)
                            seq_length_temp=ed_null_seq_length_arr_UU{ti_layer}(seq_num_ed_arr_UU(ti_layer)-ti_ind+1);
                            for ti_seq=1:1:seq_length_temp
                                seq_ind=sum(ed_null_seq_length_arr_UU{ti_layer})-sum(ed_null_seq_length_arr_UU{ti_layer}((seq_num_ed_arr_UU(ti_layer)-(ti_ind-1)+1):1:end))-(ti_seq-1);
                                
                                %% %%%%%%%%%%%%%%%%%%%%%%%%%%%%%%%%%%%%%%%%%%%%%%%%%%%%%%%%%%%%%%%%%%%%%%%%%%%%%%%%%%%%%%%%%%%%%%%%%%%%%%%%%
                                if ti_case==1
                                    if theta_ed_trans_UU{ti_layer}(seq_ind)<theta_defect_lev_body{ti_layer}(ti_fidelity)
                                        MZI_theta=0;
                                    else
                                        MZI_theta=theta_ed_trans_UU{ti_layer}(seq_ind);
                                    end
                                elseif ti_case==2
                                    if theta_ed_trans_UU{ti_layer}(seq_ind)>theta_defect_lev_tail{ti_layer}(ti_fidelity)
                                        MZI_theta=0;
                                    else
                                        MZI_theta=theta_ed_trans_UU{ti_layer}(seq_ind);
                                    end
                                elseif ti_case==3
                                    if theta_ed_trans_UU{ti_layer}(seq_ind)<theta_defect_lev_body{ti_layer}(ti_fidelity)
                                        MZI_theta=theta_ed_trans_UU{ti_layer}(seq_ind)+noise_amp_fac.*rand(1).*pi;
                                        MZI_theta=mod(MZI_theta,2.*pi);
                                    else
                                        MZI_theta=theta_ed_trans_UU{ti_layer}(seq_ind);
                                    end
                                elseif ti_case==4
                                    if theta_ed_trans_UU{ti_layer}(seq_ind)>theta_defect_lev_tail{ti_layer}(ti_fidelity)
                                        MZI_theta=theta_ed_trans_UU{ti_layer}(seq_ind)+noise_amp_fac.*rand(1).*pi;
                                        MZI_theta=mod(MZI_theta,2.*pi);
                                    else
                                        MZI_theta=theta_ed_trans_UU{ti_layer}(seq_ind);
                                    end
                                else
                                    MZI_theta=theta_ed_trans_UU{ti_layer}(seq_ind);
                                end
                                %% %%%%%%%%%%%%%%%%%%%%%%%%%%%%%%%%%%%%%%%%%%%%%%%%%%%%%%%%%%%%%%%%%%%%%%%%%%%%%%%%%%%%%%%%%%%%%%%%%%%%%%%%%
                                
                                MZI_phi=phi_ed_trans_UU{ti_layer}(seq_ind);
                                
                                %% 0 / 2*pi Merging
                                if abs(MZI_phi-2.*pi)<2.*pi.*1e-6; MZI_phi=0; end
                                
                                pp=pp_ed_UU{ti_layer}(seq_ind);
                                qq=qq_ed_UU{ti_layer}(seq_ind);
                                [TT_tot_arr_recon{MM-ti_seq+1},TT_MZI_st]= MZI_global_TT(MZI_theta,MZI_phi,MZI_delta,MZI_beta,MZI_L,TT_tot_arr_recon{MM-ti_seq+1},pp,qq);
                            end
                        end
                        
                        TT_tot_sys_rescon=eye(MM_UU{ti_layer});
                        for ti_MM=1:1:MM_UU{ti_layer}
                            TT_tot_sys_rescon=TT_tot_arr_recon{ti_MM}*TT_tot_sys_rescon;
                        end
                        TT_tot_sys_rescon=DD_trans_arr_UU{ti_layer}*TT_tot_sys_rescon;
                        UU_recon_arr_case{ti_layer}=TT_tot_sys_rescon;
                        [FF_case{ti_layer}]=fidelity(UU_recon_arr_case{ti_layer},UU_arr{ti_layer});
                        
                        FF_arr(ti_layer,ti_fidelity)=FF_case{ti_layer};
                        
                    end
                    
                end
                
                %             save(save_file_name);
                save(save_file_name,'FF_arr','fidelity_defect_lev','fidelity_grid_num','noise_amp_fac','ti_sim_sz','ti_sim_rand','UU_sz','TT_tot_arr_recon','TT_tot_sys_rescon','DD_trans_arr_UU','UU_recon_arr_case','UU_arr','theta_case','theta_case_sort_body','theta_case_sort_tail','tot_theta_num','defect_lev','theta_defect_lev_body','theta_defect_lev_tail');
                
            end
            
            
        end
        
        
    end
    
end
