# Supplementary material for: Heavy tails and pruning in programmable photonic circuits for universal unitaries
Source: Nat Commun. 2023 Apr 3;14:1853. doi: 10.1038/s41467-023-37611-9 (PMC10070444; doi:10.1038/s41467-023-37611-9)
Supplement: Supplementary file 4 — Supplementary Code 1 [file 41467_2023_37611_MOESM4_ESM.zip › code_unitary_skeleton_phi.m]

%%
clear all;
close all;

UU_sz_arr=[16,32,64,128];
% UU_sz_arr=[16:-2:16];
UU_sz_num_max=length(UU_sz_arr);
UU_set_num_max=100;

% fidelity_defect_lev=0:0.02:1.00;
% fidelity_grid_num=length(fidelity_defect_lev);
% noise_amp_fac=0.1;

mkdir('./data_file_skeleton/');

for ti_sim_sz=1:1:UU_sz_num_max
    
    UU_sz=UU_sz_arr(ti_sim_sz);
    UU_num=1;
    
    phi_tot_num=zeros(1,UU_num);
    phi_skeleton=cell(1,UU_num);
    phi_skeleton_ranking=cell(1,UU_num);
    phi_skeleton_ranking_percent=cell(1,UU_num);
    seq_state_skeleton=cell(1,UU_num);
    phi_skeleton_sort=cell(1,UU_num);
    phi_skeleton_sort_ind=cell(1,UU_num);
    
    
    
    
    for ti_sim_rand=1:1:UU_set_num_max
        
        
        load_file_name=['./data_file_set/data_unitary_size_',num2str(UU_sz,'%04i'),'_mat_num_',num2str(UU_num,'%04i'),'_rand_',num2str(ti_sim_rand,'%04i')]
        load(load_file_name);
        
        
        for ti_layer=1:1:UU_num
            
            if (ti_sim_rand==1)&&(ti_layer==UU_num)
                phi_tot_num(ti_layer)=sum(st_null_seq_length_arr_UU{ti_layer})+sum(ed_null_seq_length_arr_UU{ti_layer});
                phi_skeleton{ti_layer}=zeros(sum(st_null_seq_length_arr_UU{ti_layer})+sum(ed_null_seq_length_arr_UU{ti_layer}),1);
                seq_state_skeleton{ti_layer}=zeros(sum(st_null_seq_length_arr_UU{ti_layer})+sum(ed_null_seq_length_arr_UU{ti_layer}),3);
            end
            for ti_ind=1:1:seq_num_st_arr_UU(ti_layer)
                
                seq_length_temp=st_null_seq_length_arr_UU{ti_layer}(ti_ind);
                for ti_seq=1:1:seq_length_temp
                    seq_ind=sum(st_null_seq_length_arr_UU{ti_layer}(1:1:(ti_ind-1)))+ti_seq;
                    
                    MZI_phi=phi_st_UU{ti_layer}(seq_ind);
                    phi_skeleton{ti_layer}(seq_ind)=phi_skeleton{ti_layer}(seq_ind)+MZI_phi;
                    seq_state_skeleton{ti_layer}(seq_ind,:)=[1,ti_ind,ti_seq];
                end 
            end
            
            for ti_ind=1:1:seq_num_ed_arr_UU(ti_layer)
                
                seq_length_temp=ed_null_seq_length_arr_UU{ti_layer}(seq_num_ed_arr_UU(ti_layer)-ti_ind+1);
                for ti_seq=1:1:seq_length_temp
                    seq_ind=sum(ed_null_seq_length_arr_UU{ti_layer})-sum(ed_null_seq_length_arr_UU{ti_layer}((seq_num_ed_arr_UU(ti_layer)-(ti_ind-1)+1):1:end))-(ti_seq-1);
                    
                    MZI_phi=phi_ed_trans_UU{ti_layer}(seq_ind);
                    phi_skeleton{ti_layer}(sum(st_null_seq_length_arr_UU{ti_layer})+seq_ind)=phi_skeleton{ti_layer}(sum(st_null_seq_length_arr_UU{ti_layer})+seq_ind)+MZI_phi;
                    seq_state_skeleton{ti_layer}(sum(st_null_seq_length_arr_UU{ti_layer})+seq_ind,:)=[2,ti_ind,ti_seq];    
                end 
            end
            
        end
        
    end
    
    
    for ti_layer=1:1:UU_num
        phi_skeleton{ti_layer}=phi_skeleton{ti_layer}./UU_set_num_max;
        [phi_skeleton_sort{ti_layer},phi_skeleton_sort_ind{ti_layer}]=sort(phi_skeleton{ti_layer},'descend');
        phi_skeleton_ranking{ti_layer}(phi_skeleton_sort_ind{ti_layer})=1:1:phi_tot_num(ti_layer);
        phi_skeleton_ranking_percent{ti_layer}=phi_skeleton_ranking{ti_layer}./phi_tot_num(ti_layer);
    end
    
    save_file_name=['./data_file_skeleton/data_unitary_size_',num2str(UU_sz,'%04i'),'_mat_num_',num2str(UU_num,'%04i'),'_skeleton_phi']
    save(save_file_name,'phi_skeleton','phi_skeleton_ranking','phi_skeleton_ranking_percent','phi_skeleton_sort','phi_skeleton_sort_ind','seq_state_skeleton','phi_tot_num','UU_sz','UU_num','seq_num_st_arr_UU','st_null_seq_length_arr_UU');
    
end
