# Supplementary material for: Heavy tails and pruning in programmable photonic circuits for universal unitaries
Source: Nat Commun. 2023 Apr 3;14:1853. doi: 10.1038/s41467-023-37611-9 (PMC10070444; doi:10.1038/s41467-023-37611-9)
Supplement: Supplementary file 4 — Supplementary Code 1 [file 41467_2023_37611_MOESM4_ESM.zip › DNN_act_func.m]

function [yyy]=DNN_act_func(xxx,act_func_type)

if act_func_type==0 % Linear
    yyy=xxx;
elseif act_func_type==1 % ReLU
    yyy=xxx;
    yyy(xxx<=0)=0;
elseif act_func_type==2 % Leaky ReLU
    yyy=xxx;
    yyy(xxx<0)=0.01.*xxx;
elseif act_func_type==3 % Sigmoid
    yyy=1./(1+exp(-xxx));
elseif act_func_type==4 % SiLU or Swish
    yyy=xxx./(1+exp(-xxx));
elseif act_func_type==5 % tanh
    yyy=(exp(xxx)-exp(-xxx))./(exp(xxx)+exp(-xxx));
elseif act_func_type==6 % GeLU
    yyy=xxx.*(1+erf(xxx./sqrt(2)))./2;
%     yyy=xxx.*normcdf(xxx);
%     yyy=0.5.*xxx.*(1 + tanh(sqrt(2./pi).*(xxx + 0.044715.*(xxx.^3))));  %% [arXiv:1606.08415]
elseif act_func_type==7 % Absolute square
    yyy=abs(xxx).^2;
elseif act_func_type==8 % Complex-valued ReLU: ReLU = 1 (0<=phase(xxx)<=pi/2), ReLU = 0 (otherwise)  %% [arXiv:1602.09046]    
    yyy=xxx;
    yyy((wrapTo2Pi(phase(xxx))>=0)&(wrapTo2Pi(phase(xxx))<=pi/2))=0;
else
    ['Error']
end
    
    
