# Supplementary material for: Heavy tails and pruning in programmable photonic circuits for universal unitaries
Source: Nat Commun. 2023 Apr 3;14:1853. doi: 10.1038/s41467-023-37611-9 (PMC10070444; doi:10.1038/s41467-023-37611-9)
Supplement: Supplementary file 4 — Supplementary Code 1 [file 41467_2023_37611_MOESM4_ESM.zip › DNN_act_func_dev.m]

function [yyy]=DNN_act_func_dev(xxx,act_func_type)

if act_func_type==0 % Linear
    yyy=1;
elseif act_func_type==1 % ReLU
    yyy=ones(size(xxx));
    yyy(xxx<0)=0;
    yyy(xxx>0)=1;
    yyy(xxx==0)=1./2;
elseif act_func_type==2 % Leaky ReLU
    yyy=ones(size(xxx));
    yyy(xxx<0)=0.01;
    yyy(xxx>0)=1;
    yyy(xxx==0)=(1+0.01)./2;
elseif act_func_type==3 % Sigmoid
    ggg=1./(1+exp(-xxx));
    yyy=ggg.*(1-ggg);
elseif act_func_type==4 % SiLU or Swish
    yyy=(1+exp(-xxx)+xxx.*exp(-xxx))./((1+exp(-xxx)).^2);
elseif act_func_type==5 % tanh
    ggg=(exp(xxx)-exp(-xxx))./(exp(xxx)+exp(-xxx));
    yyy=1-ggg.^2;
elseif act_func_type==6 % GeLU
    yyy=normcdf(xxx)+xxx.*normpdf(xxx);  %% [arXiv:1606.08415]
elseif act_func_type==7 % Absolute square: Not exact
    ['Not yet defined']
%     yyy=2.*xxx;
elseif act_func_type==8 % Complex-valued ReLU: ReLU = 1 (0<=phase(xxx)<=pi/2), ReLU = 0 (otherwise)  %% [arXiv:1602.09046]    
    ['Not yet defined']
else
    ['Error']
end
