# Supplementary material for: Heavy tails and pruning in programmable photonic circuits for universal unitaries
Source: Nat Commun. 2023 Apr 3;14:1853. doi: 10.1038/s41467-023-37611-9 (PMC10070444; doi:10.1038/s41467-023-37611-9)
Supplement: Supplementary file 4 — Supplementary Code 1 [file 41467_2023_37611_MOESM4_ESM.zip › DNN_backward_update_2.m]

function [WWW_update]=DNN_backward_update_2(aaa,yyy_true,WWW,act_func_type,cost_func_type,yeta_learn)

% WWW=WWW_init;
% aaa=aaa_set_train;
% yyy_true=yyy_set_train;

PPP=length(WWW)+1;
ddd=cell(1,PPP);
WWW_update=cell(1,PPP-1);

%% Data Number
yyy_true_sz=size(yyy_true);
QQQ=yyy_true_sz(2);

%% The error term at the end layer: Depending on the cost function
if cost_func_type==0    %% MSE
    ddd{PPP}=(DNN_act_func(aaa{PPP},act_func_type(PPP))-yyy_true).*DNN_act_func_dev(aaa{PPP},act_func_type(PPP));   %% Error at the last layer
else
    
end

E_grad=cell(1,PPP-1);
for ti_ppp=(PPP-1):-1:1
    ddd{ti_ppp}=DNN_act_func_dev(aaa{ti_ppp},act_func_type(ti_ppp)).*(transpose(WWW{ti_ppp})*ddd{ti_ppp+1});
    WWW_update{ti_ppp}=WWW{ti_ppp};
    E_grad{ti_ppp}=zeros([size(WWW{ti_ppp}),QQQ]);
%     for ti_data=1:1:QQQ
%         E_grad{ti_ppp}=E_grad{ti_ppp}+ddd{ti_ppp+1}(:,ti_data)*transpose(DNN_act_func(aaa{ti_ppp}(:,ti_data),act_func_type(ti_ppp)));
%     end
    E_grad{ti_ppp}=E_grad{ti_ppp}+pagemtimes(permute(ddd{ti_ppp+1},[1,3,2]),permute(DNN_act_func(aaa{ti_ppp},act_func_type(ti_ppp)),[3,1,2]));
    E_grad_avg_layer=sum(E_grad{ti_ppp},3)./QQQ;
    WWW_update{ti_ppp}=WWW_update{ti_ppp}-yeta_learn.*E_grad_avg_layer;
end
