# Supplementary material for: Heavy tails and pruning in programmable photonic circuits for universal unitaries
Source: Nat Commun. 2023 Apr 3;14:1853. doi: 10.1038/s41467-023-37611-9 (PMC10070444; doi:10.1038/s41467-023-37611-9)
Supplement: Supplementary file 4 — Supplementary Code 1 [file 41467_2023_37611_MOESM4_ESM.zip › DNN_cost_func.m]

function [EEE,EEE_avg]=DNN_cost_func(yyy,yyy_true,cost_func_type)

if cost_func_type==0 % MSE
    EEE=sum(((yyy-yyy_true).^2)./2,1);
    EEE_avg=mean(EEE);
elseif cost_func_type==1 % MSE with absolute values
    EEE=sum((abs(yyy-yyy_true).^2)./2,1);
    EEE_avg=mean(EEE);
else
    ['Error']
end
