# Supplementary material for: Heavy tails and pruning in programmable photonic circuits for universal unitaries
Source: Nat Commun. 2023 Apr 3;14:1853. doi: 10.1038/s41467-023-37611-9 (PMC10070444; doi:10.1038/s41467-023-37611-9)
Supplement: Supplementary file 4 — Supplementary Code 1 [file 41467_2023_37611_MOESM4_ESM.zip › DNN_forward.m]

function [aaa]=DNN_forward(xxx,WWW,act_func_type)

PPP=length(WWW)+1;
aaa=cell(1,PPP);

aaa{1}=xxx;
for ti_ppp=1:1:(PPP-1)
    zzz=DNN_act_func(aaa{ti_ppp},act_func_type(ti_ppp));
    aaa{ti_ppp+1}=WWW{ti_ppp}*zzz;
end
