# Supplementary material for: Heavy tails and pruning in programmable photonic circuits for universal unitaries
Source: Nat Commun. 2023 Apr 3;14:1853. doi: 10.1038/s41467-023-37611-9 (PMC10070444; doi:10.1038/s41467-023-37611-9)
Supplement: Supplementary file 4 — Supplementary Code 1 [file 41467_2023_37611_MOESM4_ESM.zip › fidelity.m]

%%
function [FF]=fidelity(WW_D,WW_O)

%% Applicable to arbitrary matrices: Not more than 1
FF=real(trace(WW_D'*WW_O))./((1./2).*trace(WW_D'*WW_D+WW_O'*WW_O));
