# Supplementary material for: Heavy tails and pruning in programmable photonic circuits for universal unitaries
Source: Nat Commun. 2023 Apr 3;14:1853. doi: 10.1038/s41467-023-37611-9 (PMC10070444; doi:10.1038/s41467-023-37611-9)
Supplement: Supplementary file 4 — Supplementary Code 1 [file 41467_2023_37611_MOESM4_ESM.zip › incomplete_gamma_upper.m]

function fun=incomplete_gamma_upper(x,a)
% GAMMA_INCOMPLETE evaluates the upper incomplete gamma function 
% (incomplete gamma function of the second kind) $\Gamma(a,x)$ 
% at non-negative values of the argument. This function extends the 
% MATLAB function gammainc to negative values of the parameter a.
% 
%  SYNOPSIS:  fun=gamma_incomplete(x,a)
%            
% 
%  INPUT  x       : function argument
%         a       : parameter
% 
%  OUTPUT fun     : a vector of the same length as x; it contains NaN values 
%  at places where elements of x are negative.
%  
%  REMARK This function extends the MATLAB function gammainc 
%  to negative values of the parameter a.
%  
%  EXAMPLES
%
%     x=0.01:0.01:8;
%     f=gamma_incomplete(x,1);
%     plot(x,f);
%  
% 
%     x=0.001:0.001:.1;
%     f=gamma_incomplete(x,-2.3);
%     plot(x,f);
% 
% 
%     x=0.001:0.001:.2;
%     f=gamma_incomplete(x,-1);
%     plot(x,f);

    
p=find(x>=0);
q=find(x<0);

f = gamma_inc(a,x(p));
fun(p)=f;
fun(q)=NaN;

function res=gamma_inc(a,x)

if a==0
    res= expint(x);    
end

if a>0
    res=gamma(a).*gammainc(x,a,'upper');
end
   
if a<0
    res=(gamma_inc(a+1,x)-x.^a.*exp(-x))./a;
    
end
