# Supplementary material for: Heavy tails and pruning in programmable photonic circuits for universal unitaries
Source: Nat Commun. 2023 Apr 3;14:1853. doi: 10.1038/s41467-023-37611-9 (PMC10070444; doi:10.1038/s41467-023-37611-9)
Supplement: Supplementary file 4 — Supplementary Code 1 [file 41467_2023_37611_MOESM4_ESM.zip › LLH_obj_lognormal.m]

 function [LL] = LLH_obj_lognormal(x,xx_m)
 
 mu = x(1); 
 rho = x(2);
 MM=length(xx_m);
 
 LL=-sum(log(xx_m))+MM.*log(rho)-(MM./2).*log(2.*pi)-sum(((rho.*(log(xx_m)-mu)).^2)./2);
 
 LL=-LL;    %% For the minimization
