# Supplementary material for: Heavy tails and pruning in programmable photonic circuits for universal unitaries
Source: Nat Commun. 2023 Apr 3;14:1853. doi: 10.1038/s41467-023-37611-9 (PMC10070444; doi:10.1038/s41467-023-37611-9)
Supplement: Supplementary file 4 — Supplementary Code 1 [file 41467_2023_37611_MOESM4_ESM.zip › LLH_obj_Lomax.m]

 function [LL] = LLH_obj_Lomax(x,xx_m)
 
 alpha = x(1); 
 gamma = x(2);
 MM=length(xx_m);
 
 LL=MM.*log(alpha-1)-MM.*log(gamma)-alpha.*sum(log(1+xx_m./gamma));
 
 LL=-LL;    %% For the minimization
