# Supplementary material for: Heavy tails and pruning in programmable photonic circuits for universal unitaries
Source: Nat Commun. 2023 Apr 3;14:1853. doi: 10.1038/s41467-023-37611-9 (PMC10070444; doi:10.1038/s41467-023-37611-9)
Supplement: Supplementary file 4 — Supplementary Code 1 [file 41467_2023_37611_MOESM4_ESM.zip › LLH_obj_power_law_cutoff.m]

 function [LL] = LLH_obj_power_law_cutoff(x,xx_m,xx_min)
 
 alpha = x(1); 
 lambda = x(2);
 MM=length(xx_m);
 
 LL=MM.*(1-alpha).*log(lambda)-MM.*log(incomplete_gamma_upper(lambda.*xx_min,1-alpha))-alpha.*sum(log(xx_m))-lambda.*sum(xx_m);
 
 LL=-LL;    %% For the minimization
