# Supplementary material for: Heavy tails and pruning in programmable photonic circuits for universal unitaries
Source: Nat Commun. 2023 Apr 3;14:1853. doi: 10.1038/s41467-023-37611-9 (PMC10070444; doi:10.1038/s41467-023-37611-9)
Supplement: Supplementary file 4 — Supplementary Code 1 [file 41467_2023_37611_MOESM4_ESM.zip › MZI_global_TT.m]

%% MZI for Col Nulling
function [TT_tot,TT_MZI_global]= MZI_global_TT(MZI_theta,MZI_phi,MZI_delta,MZI_beta,MZI_L,TT_tot,pp,qq)

TT_stage_1=[exp(1i.*MZI_phi),0;0,1];
TT_stage_2=[cos(MZI_delta),1i.*sin(MZI_delta);1i.*sin(MZI_delta),cos(MZI_delta)];
TT_stage_3=[exp(1i.*2.*MZI_theta),0;0,1];
TT_stage_4=[cos(MZI_delta),1i.*sin(MZI_delta);1i.*sin(MZI_delta),cos(MZI_delta)];

TT_MZI_global=exp(1i.*MZI_beta.*MZI_L).*TT_stage_4*TT_stage_3*TT_stage_2*TT_stage_1;
TT_MZI_global=TT_MZI_global./(exp(1i.*(MZI_beta.*MZI_L+MZI_theta+pi/2)));   %% Neglecting Common Phase

TT_tot([pp,qq],[pp,qq])=TT_MZI_global;
