# Supplementary material for: Heavy tails and pruning in programmable photonic circuits for universal unitaries
Source: Nat Commun. 2023 Apr 3;14:1853. doi: 10.1038/s41467-023-37611-9 (PMC10070444; doi:10.1038/s41467-023-37611-9)
Supplement: Supplementary file 4 — Supplementary Code 1 [file 41467_2023_37611_MOESM4_ESM.zip › MZI_plot_HT_once.m]

%% MZI Plot

function [x_arr_tot,y_arr_tot,theta_arr,phi_arr]=MZI_plot_HT_once(x_st,x_L,port_pos,unit_type,grid_num)


coup_gap=0.1;
bump=0.5-coup_gap./2;
wg_compensate_amp=0.1;

seg_L=x_L./6;
x_ed=x_st+x_L;
x_sec=[x_st,x_st+seg_L,x_st+2*seg_L,x_st+4*seg_L,x_st+5*seg_L,x_ed];

theta_arr=linspace(x_st+2*seg_L+2*seg_L./3,x_st+2*seg_L+2*2*seg_L./3,grid_num);
phi_arr=linspace(x_st+seg_L./3,x_st+2*seg_L./3,grid_num);

x_arr{1}=linspace(x_sec(1),x_sec(2),grid_num);
x_arr{2}=linspace(x_sec(2),x_sec(3),grid_num);
x_arr{3}=linspace(x_sec(3),x_sec(4),grid_num*2);
x_arr{4}=linspace(x_sec(4),x_sec(5),grid_num);
x_arr{5}=linspace(x_sec(5),x_sec(6),grid_num);

x_arr_tot=[x_arr{1},x_arr{2},x_arr{3},x_arr{4},x_arr{5}];

if unit_type==1
    sec_2=port_pos-bump.*(((2*(x_arr{2}-mean(x_arr{2}))./(x_L./6)).^6)-1);
    sec_4=port_pos-bump.*(((2*(x_arr{4}-mean(x_arr{4}))./(x_L./6)).^6)-1);
    y_arr_tot=[port_pos.*ones(1,grid_num),sec_2,port_pos.*ones(1,2.*grid_num),sec_4,port_pos.*ones(1,grid_num)];
elseif unit_type==2
    sec_2=port_pos+bump.*(((2*(x_arr{2}-mean(x_arr{2}))./(x_L./6)).^6)-1);
    sec_4=port_pos+bump.*(((2*(x_arr{4}-mean(x_arr{4}))./(x_L./6)).^6)-1);
    y_arr_tot=[port_pos.*ones(1,grid_num),sec_2,port_pos.*ones(1,2.*grid_num),sec_4,port_pos.*ones(1,grid_num)];    
else
    sec_3=port_pos+wg_compensate_amp.*sin(4.*pi*((x_arr{3}-min(x_arr{3}))./(max(x_arr{3})-min(x_arr{3}))));
    y_arr_tot=[port_pos.*ones(1,grid_num),port_pos.*ones(1,grid_num),sec_3,port_pos.*ones(1,grid_num),port_pos.*ones(1,grid_num)];
end


    
