# Supplementary material for: Heavy tails and pruning in programmable photonic circuits for universal unitaries
Source: Nat Commun. 2023 Apr 3;14:1853. doi: 10.1038/s41467-023-37611-9 (PMC10070444; doi:10.1038/s41467-023-37611-9)
Supplement: Supplementary file 4 — Supplementary Code 1 [file 41467_2023_37611_MOESM4_ESM.zip › nulling_proc_complex.m]

function [TT_tot_arr,TT_tot_sys,TT_tot_sys_comparison,theta_mat,phi_mat,type_mat,TT_st,TT_ed,TT_ed_trans,DD,DD_trans,theta_st,phi_st,theta_ed,theta_ed_trans,phi_ed,phi_ed_trans,amp_DD,amp_DD_trans,phase_DD,phase_DD_trans,st_unit_num,ed_unit_num,tot_unit_num,seq_ind_col,seq_ind_row,seq_ind_st,seq_ind_ed,seq_num_col,seq_num_row,seq_num_st,seq_num_ed,pp_col,qq_col,pp_row,qq_row,pp_st,qq_st,pp_ed,qq_ed,yeta_st,gamma_ed,col_null_seq_length,row_null_seq_length,st_null_seq_length,ed_null_seq_length,MM]=...
    nulling_proc_complex(UU,MZI_delta,MZI_beta,MZI_L)

sz_UU=size(UU);
MM=sz_UU(1);

%% The number of sequences for the column nulling process
col_null_seq_num=floor(MM/2);
row_null_seq_num=floor((MM-1)/2);
tot_null_seq_num=col_null_seq_num+row_null_seq_num;

%% The length of each sequence for the column nulling process
col_null_seq_length=(1:1:col_null_seq_num)*2-1;
%% The length of each sequence for the row nulling process
row_null_seq_length=(1:1:row_null_seq_num)*2;

%% [row ind; col ind]
col_null_seq=cell(1,col_null_seq_num);
for ti_temp=1:1:col_null_seq_num    
    temp_length=0:1:(col_null_seq_length(ti_temp)-1);
    col_null_seq{ti_temp}=[MM-temp_length;(2.*ti_temp-1)-temp_length];
end

row_null_seq=cell(1,row_null_seq_num);
for ti_temp=1:1:row_null_seq_num    
    temp_length=0:1:(row_null_seq_length(ti_temp)-1);
    row_null_seq{ti_temp}=[MM-2.*ti_temp+1+temp_length;1+temp_length];
end

% %% Check Plot
% figure(); hold on;
% for ti_temp=1:1:col_null_seq_num    
%     plot(col_null_seq{ti_temp}(2,:),col_null_seq{ti_temp}(1,:),'bo');
% end
% 
% for ti_temp=1:1:row_null_seq_num    
%     plot(row_null_seq{ti_temp}(2,:),row_null_seq{ti_temp}(1,:),'ro');
% end
% axis([1 M 1 M]);
% set(gca,'ydir','reverse');

%% Generating TT Matrices %%%%%%%%%%%%%%%%%%%%%%%%%%%%%%%%%%%%%%%%%%%%%%%%%%%%%%%%%%%%%%%%%%%%%%%
TT_col=cell(1,sum(col_null_seq_length));
TT_row=cell(1,sum(row_null_seq_length));
TT_col_adj=cell(1,sum(col_null_seq_length));
TT_row_adj=cell(1,sum(row_null_seq_length));
TT_row_trans=cell(1,sum(row_null_seq_length));
TT_row_trans_adj=cell(1,sum(row_null_seq_length));
theta_col=zeros(1,sum(col_null_seq_length));
phi_col=zeros(1,sum(col_null_seq_length));
theta_row=zeros(1,sum(row_null_seq_length));
phi_row=zeros(1,sum(row_null_seq_length));
theta_row_trans=zeros(1,sum(row_null_seq_length));
phi_row_trans=zeros(1,sum(row_null_seq_length));
seq_ind_col=zeros(1,sum(col_null_seq_length));
seq_ind_row=zeros(1,sum(row_null_seq_length));
pp_col=zeros(1,sum(col_null_seq_length));
qq_col=zeros(1,sum(col_null_seq_length));
yeta_col=zeros(1,sum(col_null_seq_length));
pp_row=zeros(1,sum(row_null_seq_length));
qq_row=zeros(1,sum(row_null_seq_length));
gamma_row=zeros(1,sum(row_null_seq_length));

seq_num_col=length(col_null_seq_length);
seq_num_row=length(row_null_seq_length);

UU_trans=UU; ti_col=1; ti_row=1; ti_col_tt=1; ti_row_tt=1;
for ti_seq=1:1:tot_null_seq_num
% for ti_seq=1:1:2
    
    if mod(ti_seq,2)==1 %% Column Nulling Process
        ti_temp=ti_col;
        for ti_length=1:1:col_null_seq_length(ti_temp)
            pp=col_null_seq{ti_temp}(2,ti_length);
            qq=pp+1;
            yeta=col_null_seq{ti_temp}(1,ti_length);            
            theta_val=wrapTo2Pi(atan(abs(UU_trans(yeta,qq)./UU_trans(yeta,pp))));
            phi_val=wrapTo2Pi(-angle(-UU_trans(yeta,qq)./UU_trans(yeta,pp))); 
%             if abs(phi_val-2.*pi)<2.*pi.*1e-3; phi_val=0; end
            
            [TT_unit_pq]=TT_unit(theta_val,phi_val,MM,pp,qq);
            UU_trans=UU_trans*TT_unit_pq';
            TT_col{ti_col_tt}=TT_unit_pq;
            TT_col_adj{ti_col_tt}=TT_unit_pq'; 
            theta_col(ti_col_tt)=theta_val;
            phi_col(ti_col_tt)=phi_val;
            seq_ind_col(ti_col_tt)=ti_col;
            pp_col(ti_col_tt)=pp;
            qq_col(ti_col_tt)=qq;
            yeta_col(ti_col_tt)=yeta;
            ti_col_tt=ti_col_tt+1;
        end        
        ti_col=ti_col+1;
    else   %% Row Nulling Process
        ti_temp=ti_row;        
        for ti_length=1:1:row_null_seq_length(ti_temp)
            qq=row_null_seq{ti_temp}(1,ti_length);
            pp=qq-1;
            gamma=row_null_seq{ti_temp}(2,ti_length);            
            theta_val=wrapTo2Pi(atan(abs(UU_trans(pp,gamma)./UU_trans(qq,gamma))));
            phi_val=wrapTo2Pi(-angle(UU_trans(pp,gamma)./UU_trans(qq,gamma))); 
%             if abs(phi_val-2.*pi)<2.*pi.*1e-3; phi_val=0; end
            
            [TT_unit_pq]=TT_unit(theta_val,phi_val,MM,pp,qq);
            UU_trans=TT_unit_pq*UU_trans;
            TT_row{ti_row_tt}=TT_unit_pq;
            TT_row_adj{ti_row_tt}=TT_unit_pq';  
            theta_row(ti_row_tt)=theta_val;
            phi_row(ti_row_tt)=phi_val;
            seq_ind_row(ti_row_tt)=ti_row;   
            pp_row(ti_row_tt)=pp;
            qq_row(ti_row_tt)=qq; 
            gamma_row(ti_row_tt)=gamma;
            ti_row_tt=ti_row_tt+1; 
        end
        ti_row=ti_row+1;
    end
end
col_mat_num=ti_col_tt-1;
row_mat_num=ti_row_tt-1;
tot_TT_mat_num=col_mat_num+row_mat_num;
DD=UU_trans;
%% %%%%%%%%%%%%%%%%%%%%%%%%%%%%%%%%%%%%%%%%%%%%%%%%%%%%%%%%%%%%%%%%%%%%%%%%%%%%%%%%%%%%%%%%%%%

% % % %% Check Code %%%%%%%%%%%%%%%%%%%%%%%%%%%%%%%%%%%%%%%%%%%%%%%%%%%%%%%%%%%%%%%%%%%%%%%%%%%%%%%%: Complete!
% UU_check=DD;
% for ti_col_tt=1:1:col_mat_num
%     UU_check=UU_check*TT_col{col_mat_num-ti_col_tt+1}
% end
% for ti_row_tt=1:1:row_mat_num
%     UU_check=TT_row_adj{row_mat_num-ti_row_tt+1}*UU_check
% end
% % % %% %%%%%%%%%%%%%%%%%%%%%%%%%%%%%%%%%%%%%%%%%%%%%%%%%%%%%%%%%%%%%%%%%%%%%%%%%%%%%%%%%%%%%%%%%%%

%% Sorting the matrices: End (Row) and Start (Column) MZI has different shapes !!!!!!!!!!!!!!!!!!!!!!!!!!!!!!!
% Format: UU = TT_ed*DD*TT_st;
for ti_col_tt=1:1:col_mat_num
    TT_st{ti_col_tt}=TT_col{ti_col_tt};
    theta_st(ti_col_tt)=theta_col(ti_col_tt);
    phi_st(ti_col_tt)=phi_col(ti_col_tt);
end

amp_DD=abs(diag(DD));
phase_DD=wrapTo2Pi(angle(diag(DD)));

for ti_row_tt=1:1:row_mat_num
    TT_ed{ti_row_tt}=TT_row_adj{row_mat_num-ti_row_tt+1};
    theta_ed(ti_row_tt)=theta_row(row_mat_num-ti_row_tt+1);   %% Theta is preserved
    phi_ed(ti_row_tt)=wrapTo2Pi(-phi_row(row_mat_num-ti_row_tt+1));
end
st_unit_num=col_mat_num;
ed_unit_num=row_mat_num;
tot_unit_num=tot_TT_mat_num;
pp_st=pp_col(1:1:end);
qq_st=qq_col(1:1:end);
yeta_st=yeta_col(1:1:end);
pp_ed=pp_row(end:-1:1);
qq_ed=qq_row(end:-1:1);
gamma_ed=gamma_row(end:-1:1);
seq_num_st=seq_num_col;
seq_num_ed=seq_num_row;
seq_ind_st=seq_ind_col(1:1:end);
seq_ind_ed=seq_ind_row(end:-1:1);
st_null_seq_length=col_null_seq_length(1:1:end);
ed_null_seq_length=row_null_seq_length(end:-1:1);

% %% Check Code %%%%%%%%%%%%%%%%%%%%%%%%%%%%%%%%%%%%%%%%%%%%%%%%%%%%%%%%%%%%%%%%%%%%%%%%%%%%%%%%: Complete!
% % Format: UU = TT_ed*DD*TT_st;
% UU_check=eye(MM);
% for ti_col_tt=1:1:col_mat_num
%     UU_check=TT_st{ti_col_tt}*UU_check;
% end
% UU_check=DD*UU_check;
% for ti_row_tt=1:1:row_mat_num
%     UU_check=TT_ed{ti_row_tt}*UU_check;
% end
% %% %%%%%%%%%%%%%%%%%%%%%%%%%%%%%%%%%%%%%%%%%%%%%%%%%%%%%%%%%%%%%%%%%%%%%%%%%%%%%%%%%%%%%%%%%%%

%% DD Transformation Process
%% DD Transformation %%%%%%%%%%%%%%%%%%%%%%%%%%%%%%%%%%%%%%%%%%%%%%%%%%%%%%%%%%%%%%%%%%%%%%%%%
%% End (Row) and Start (Column) MZI now has the same shapes !!!!!!!!!!!!!!!!!!!!!!!!!!!!!!!
DD_trans=DD;
for ti_row_tt=1:1:row_mat_num   
    dd_pp=DD_trans(pp_row(row_mat_num-ti_row_tt+1),pp_row(row_mat_num-ti_row_tt+1));
    dd_qq=DD_trans(qq_row(row_mat_num-ti_row_tt+1),qq_row(row_mat_num-ti_row_tt+1));    
    theta_row_trans_temp=theta_row(row_mat_num-ti_row_tt+1);
    phi_row_trans_temp=wrapTo2Pi(angle(dd_pp./dd_qq));
    
    DD_trans(pp_row(row_mat_num-ti_row_tt+1),pp_row(row_mat_num-ti_row_tt+1))=dd_qq.*exp(-1i.*phi_row(row_mat_num-ti_row_tt+1));
    DD_trans(qq_row(row_mat_num-ti_row_tt+1),qq_row(row_mat_num-ti_row_tt+1))=dd_qq;
    theta_row_trans(row_mat_num-ti_row_tt+1)=theta_row_trans_temp;
    phi_row_trans(row_mat_num-ti_row_tt+1)=phi_row_trans_temp;
    
    TT_row_trans{row_mat_num-ti_row_tt+1}=eye(MM);
    TT_row_trans{row_mat_num-ti_row_tt+1}([pp_row(row_mat_num-ti_row_tt+1),qq_row(row_mat_num-ti_row_tt+1)],[pp_row(row_mat_num-ti_row_tt+1),qq_row(row_mat_num-ti_row_tt+1)])=[exp(1i.*phi_row_trans_temp).*sin(theta_row_trans_temp),cos(theta_row_trans_temp);exp(1i.*phi_row_trans_temp).*cos(theta_row_trans_temp),-sin(theta_row_trans_temp)];
    TT_row_trans_adj{row_mat_num-ti_row_tt+1}=TT_row_trans{row_mat_num-ti_row_tt+1}';   
end

amp_DD_trans=abs(diag(DD_trans));
phase_DD_trans=wrapTo2Pi(angle(diag(DD_trans)));

for ti_row_tt=1:1:row_mat_num
    TT_ed_trans{ti_row_tt}=TT_row_trans{row_mat_num-ti_row_tt+1};
    theta_ed_trans(ti_row_tt)=theta_row_trans(row_mat_num-ti_row_tt+1);   %% Theta is preserved
    phi_ed_trans(ti_row_tt)=wrapTo2Pi(phi_row_trans(row_mat_num-ti_row_tt+1));
end

%% %%%%%%%%%%%%%%%%%%%%%%%%%%%%%%%%%%%%%%%%%%%%%%%%%%%%%%%%%%%%%%%%%%%%%%%%%%%%%%%%%%%%%%%%%%%

TT_tot_init=eye(MM);
TT_tot_arr=cell(1,MM);
theta_mat=zeros(MM);    %% Row: port, Col: Stage
phi_mat=zeros(MM);    %% Row: port, Col: Stage
type_mat=zeros(MM);    %% Row: port, Col: Stage

%% Total Matrix Initialization
for ti_init=1:1:MM
    TT_tot_arr{ti_init}=TT_tot_init;
end

for ti_ind=1:1:seq_num_st
    seq_length_temp=st_null_seq_length(ti_ind);    
    for ti_seq=1:1:seq_length_temp
        seq_ind=sum(st_null_seq_length(1:1:(ti_ind-1)))+ti_seq;
        MZI_theta=theta_st(seq_ind);
        MZI_phi=phi_st(seq_ind);
        
        %% 0 / 2*pi Merging
        if abs(MZI_phi-2.*pi)<2.*pi.*1e-6; MZI_phi=0; end
        
        pp=pp_st(seq_ind);
        qq=qq_st(seq_ind);
        [TT_tot_arr{ti_seq},TT_MZI_st]= MZI_global_TT(MZI_theta,MZI_phi,MZI_delta,MZI_beta,MZI_L,TT_tot_arr{ti_seq},pp,qq);    
        theta_mat(pp,ti_seq)=MZI_theta; 
        phi_mat(pp,ti_seq)=MZI_phi; 
        type_mat(pp,ti_seq)=1;
        type_mat(qq,ti_seq)=2;
    end   
end

for ti_ind=1:1:seq_num_ed
    seq_length_temp=ed_null_seq_length(seq_num_ed-ti_ind+1);    
    for ti_seq=1:1:seq_length_temp
        seq_ind=sum(ed_null_seq_length)-sum(ed_null_seq_length((seq_num_ed-(ti_ind-1)+1):1:end))-(ti_seq-1);
        MZI_theta=theta_ed_trans(seq_ind);
        MZI_phi=phi_ed_trans(seq_ind);
        
        %% 0 / 2*pi Merging
        if abs(MZI_phi-2.*pi)<2.*pi.*1e-6; MZI_phi=0; end
        
        pp=pp_ed(seq_ind);
        qq=qq_ed(seq_ind);
        [TT_tot_arr{MM-ti_seq+1},TT_MZI_st]= MZI_global_TT(MZI_theta,MZI_phi,MZI_delta,MZI_beta,MZI_L,TT_tot_arr{MM-ti_seq+1},pp,qq);    
        theta_mat(pp,MM-ti_seq+1)=MZI_theta; 
        phi_mat(pp,MM-ti_seq+1)=MZI_phi; 
        type_mat(pp,MM-ti_seq+1)=1;
        type_mat(qq,MM-ti_seq+1)=2;
    end   
end

TT_tot_sys=TT_tot_init;
for ti_MM=1:1:MM
    TT_tot_sys=TT_tot_arr{ti_MM}*TT_tot_sys;    
end
TT_tot_sys=DD_trans*TT_tot_sys;

%% Check Code
%% Direct Matrix Multiplication
TT_tot_sys_comparison=TT_tot_init;
for ti_st=1:1:sum(st_null_seq_length)
    TT_tot_sys_comparison=TT_st{ti_st}*TT_tot_sys_comparison;    
end
for ti_ed=1:1:sum(ed_null_seq_length)
    TT_tot_sys_comparison=TT_ed_trans{ti_ed}*TT_tot_sys_comparison;    
end
TT_tot_sys_comparison=DD_trans*TT_tot_sys_comparison;


['Unitary Decomposition Error = ',num2str(sum(sum(abs(TT_tot_sys-TT_tot_sys_comparison)))./sum(sum(abs(TT_tot_sys))))];

% % % %% Check Code
% %%%%%%%%%%%%%%%%%%%%%%%%%%%%%%%%%%%%%%%%%%%%%%%%%%%%%%%%%%%%%%%%%%%%%%%%%%%%%%%%: % Complete!!
% UU_check=eye(MM);
% for ti_col_tt=1:1:col_mat_num
%     UU_check=TT_st{ti_col_tt}*UU_check;
% end
% 
% for ti_row_tt=1:1:row_mat_num
%     UU_check=TT_ed_trans{ti_row_tt}*UU_check;
% end
% UU_check=DD_trans*UU_check;
% % % %% %%%%%%%%%%%%%%%%%%%%%%%%%%%%%%%%%%%%%%%%%%%%%%%%%%%%%%%%%%%%%%%%%%%%%%%%%%%%%%%%%%%%%%%%%%%
% 
% 
% %% Sorting TT Matrices %%%%%%%%%%%%%%%%%%%%%%%%%%%%%%%%%%%%%%%%%%%%%%%%%%%%%%%%%%%%%%%%%%%%%%%
% TT_mat_set=cell(1,tot_TT_mat_num);
% ti_tot=1;
% for ti_col_tt=1:1:col_mat_num
%     TT_mat_set{ti_tot}=TT_col{ti_col_tt};
%     ti_tot=ti_tot+1;
% end
% 
% for ti_row_tt=1:1:row_mat_num
%     TT_mat_set{ti_tot}=TT_row{row_mat_num-ti_row_tt+1};
%     ti_tot=ti_tot+1;
% end
% %% %%%%%%%%%%%%%%%%%%%%%%%%%%%%%%%%%%%%%%%%%%%%%%%%%%%%%%%%%%%%%%%%%%%%%%%%%%%%%%%%%%%%%%%%%%%
% 
% %% Check the availability %%%%%%%%%%%%%%%%%%%%%%%%%%%%%%%%%%%%%%%%%%%%%%%%%%%%%%%%%%%%%%%%%%%%
% UU_check=eye(M);
% for ti_tot=1:1:tot_TT_mat_num
%     UU_check=TT_mat_set{ti_tot}*UU_check;
% end
% UU_check=DD_trans*UU_check;
% %% %%%%%%%%%%%%%%%%%%%%%%%%%%%%%%%%%%%%%%%%%%%%%%%%%%%%%%%%%%%%%%%%%%%%%%%%%%%%%%%%%%%%%%%%%%%
% 
