# Supplementary material for: Heavy tails and pruning in programmable photonic circuits for universal unitaries
Source: Nat Commun. 2023 Apr 3;14:1853. doi: 10.1038/s41467-023-37611-9 (PMC10070444; doi:10.1038/s41467-023-37611-9)
Supplement: Supplementary file 4 — Supplementary Code 1 [file 41467_2023_37611_MOESM4_ESM.zip › patch_plot.m]

function [h_patch_1,h_patch_2]=patch_plot(x,y_high,y_low,y_cent,patch_clr,alpha_min,alpha_max)
x_sz=size(x);
y_high_sz=size(y_high);
y_low_sz=size(y_low);
y_cent_sz=size(y_cent);
if x_sz(1)~=1
    x_sz=transpose(x_sz);
end
if y_high_sz(1)~=1
    y_high=transpose(y_high);
end
if y_low_sz(1)~=1
    y_low=transpose(y_low);
end
if y_cent_sz(1)~=1
    y_cent=transpose(y_cent);
end


isnan_arr=(isnan(x)|isnan(y_high)|isnan(y_low)|isnan(y_cent));
plot_data=find(isnan_arr==0);
set_cnt=0;
for ti_temp=1:1:length(plot_data)
    if (ti_temp~=1)&(plot_data(ti_temp)==(plot_data(ti_temp-1)+1))
        plot_data_set{set_cnt}=[plot_data_set{set_cnt},plot_data(ti_temp)];
    else
        set_cnt=set_cnt+1;
        plot_data_set{set_cnt}=[plot_data(ti_temp)];
    end
end

hold on;
if sum(isnan_arr)==0    
    h_patch_1=patch([x(1:1:end),x(end:-1:1),x(1)],[y_high(1:1:end),y_cent(end:-1:1),y_cent(1)],patch_clr);
    h_patch_1.LineStyle='none';
    h_patch_1.FaceVertexAlphaData  = alpha_min+alpha_max.*(abs(([y_high(1:1:end),y_cent(end:-1:1),y_cent(1)]-[y_high(1:1:end),y_high(end:-1:1),y_high(1)])./([y_cent(1:1:end),y_cent(end:-1:1),y_cent(1)]-[y_high(1:1:end),y_high(end:-1:1),y_high(1)])))';
    h_patch_1.FaceAlpha = 'interp';
    
    h_patch_2=patch([x(1:1:end),x(end:-1:1),x(1)],[y_low(1:1:end),y_cent(end:-1:1),y_low(1)],patch_clr);
    h_patch_2.LineStyle='none';
    h_patch_2.FaceVertexAlphaData  = alpha_min+alpha_max.*(abs(([y_low(1:1:end),y_cent(end:-1:1),y_cent(1)]-[y_low(1:1:end),y_low(end:-1:1),y_low(1)])./([y_cent(1:1:end),y_cent(end:-1:1),y_cent(1)]-[y_low(1:1:end),y_low(end:-1:1),y_low(1)])))';
    h_patch_2.FaceAlpha = 'interp';    
else
    for ti_temp=1:1:set_cnt
        plot_ind_st=plot_data_set{ti_temp}(1);
        plot_ind_ed=plot_data_set{ti_temp}(end);
        plot_ind_arr=plot_ind_st:1:plot_ind_ed;
        plot_ind_arr_inv=plot_ind_ed:-1:plot_ind_st;
        h_patch_1=patch([x(plot_ind_arr),x(plot_ind_arr_inv),x(plot_ind_st)],[y_high((plot_ind_arr)),y_cent(plot_ind_arr_inv),y_cent(plot_ind_st)],patch_clr);
        h_patch_1.LineStyle='none';
        alpha_min+alpha_max.*(abs(([y_high((plot_ind_arr)),y_cent(plot_ind_arr_inv),y_cent(plot_ind_st)]-[y_high((plot_ind_arr)),y_high(plot_ind_arr_inv),y_high(plot_ind_st)])./([y_cent((plot_ind_arr)),y_cent(plot_ind_arr_inv),y_cent(plot_ind_st)]-[y_high((plot_ind_arr)),y_high(plot_ind_arr_inv),y_high(plot_ind_st)])))'
        h_patch_1.FaceVertexAlphaData  = alpha_min+alpha_max.*(abs(([y_high((plot_ind_arr)),y_cent(plot_ind_arr_inv),y_cent(plot_ind_st)]-[y_high((plot_ind_arr)),y_high(plot_ind_arr_inv),y_high(plot_ind_st)])./([y_cent((plot_ind_arr)),y_cent(plot_ind_arr_inv),y_cent(plot_ind_st)]-[y_high((plot_ind_arr)),y_high(plot_ind_arr_inv),y_high(plot_ind_st)])))';
        h_patch_1.FaceAlpha = 'interp';
        
        h_patch_2=patch([x((plot_ind_arr)),x(plot_ind_arr_inv),x(plot_ind_st)],[y_low((plot_ind_arr)),y_cent(plot_ind_arr_inv),y_low(plot_ind_st)],patch_clr);
        h_patch_2.LineStyle='none';
        h_patch_2.FaceVertexAlphaData  = alpha_min+alpha_max.*(abs(([y_low((plot_ind_arr)),y_cent(plot_ind_arr_inv),y_cent(plot_ind_st)]-[y_low((plot_ind_arr)),y_low(plot_ind_arr_inv),y_low(plot_ind_st)])./([y_cent((plot_ind_arr)),y_cent(plot_ind_arr_inv),y_cent(plot_ind_st)]-[y_low((plot_ind_arr)),y_low(plot_ind_arr_inv),y_low(plot_ind_st)])))';
        h_patch_2.FaceAlpha = 'interp';
    end    
end
