# Supplementary material for: Heavy tails and pruning in programmable photonic circuits for universal unitaries
Source: Nat Commun. 2023 Apr 3;14:1853. doi: 10.1038/s41467-023-37611-9 (PMC10070444; doi:10.1038/s41467-023-37611-9)
Supplement: Supplementary file 4 — Supplementary Code 1 [file 41467_2023_37611_MOESM4_ESM.zip › plfit_exponential.m]

function [lambda_final, xmin, lambda_arr, xmin_arr] = plfit_exponential(x)

xmins = unique(x);  %% When considering x_min, we don't need to consider overlapped numbers. Also, data are sorted.        
xmins = xmins(1:end-1); %% -1 is included because we guarantee at least "two" data points


dat   = zeros(size(xmins));
z     = sort(x);
for xm=1:length(xmins)
    
    
    if mod(xm,5000)==0
        ['Exponential: Process = ',num2str(xm./length(xmins)*100),'%']
    end
    xmin = xmins(xm);
    z    = z(z>=xmin);
    n    = length(z);
    % estimate alpha using direct MLE    
    
    xx_m=z;
    xx_min=xmin;
    MM=length(xx_m);
    lambda_arr(xm)=1./(sum(xx_m)-MM.*xx_min);
    
    
    % compute KS statistic
    cx   = (0:n-1)'./n; %% Instead of utilizing histogram, Clauset utilized each data point as the grid.
    
    %% Cut-off Correction Start
    cf   = 1-exp(lambda_arr(xm).*xx_min).*exp(-lambda_arr(xm).*xx_m);
    
    %% Cut-off Correction End
    dat(xm) = max( abs(cf-cx) );
end;
D     = min(dat);
xmin  = xmins(find(dat<=D,1,'first'));
z     = x(x>=xmin);
n     = length(z);

    %% Cut-off Correction Start
    lambda_final=lambda_arr(find(dat<=D,1,'first'));
    xmin_arr=xmins;
    %% Cut-off Correction End

    
