# Supplementary material for: Heavy tails and pruning in programmable photonic circuits for universal unitaries
Source: Nat Commun. 2023 Apr 3;14:1853. doi: 10.1038/s41467-023-37611-9 (PMC10070444; doi:10.1038/s41467-023-37611-9)
Supplement: Supplementary file 4 — Supplementary Code 1 [file 41467_2023_37611_MOESM4_ESM.zip › plfit_lognormal_fmincon.m]

function [mu_final,rho_final,fval_lognormal,exitflag_lognormal]=plfit_lognormal_fmincon(mu_0,rho_0,xx_m)

xx_param_0=[mu_0,rho_0];
fff = @(xx_param)LLH_obj_lognormal(xx_param,xx_m);
opts = optimoptions(@fmincon,'Algorithm','interior-point','Display','off');
[xx_param_opt,fval_lognormal,exitflag_lognormal] = fmincon(fff,xx_param_0,[],[],[],[],[-inf,0],[],[],opts); %% x = fmincon(fun,x0,A,b,Aeq,beq,lb,ub,nonlcon,options) ==> Lower Bound is set

mu_final=xx_param_opt(1);
rho_final=xx_param_opt(2);
