# Supplementary material for: Heavy tails and pruning in programmable photonic circuits for universal unitaries
Source: Nat Commun. 2023 Apr 3;14:1853. doi: 10.1038/s41467-023-37611-9 (PMC10070444; doi:10.1038/s41467-023-37611-9)
Supplement: Supplementary file 4 — Supplementary Code 1 [file 41467_2023_37611_MOESM4_ESM.zip › plfit_powerlaw_cutoff.m]

function [alpha_final, xmin, lambda_final, alpha_arr, xmin_arr, lambda_arr, fval_arr,exitflag_arr] = plfit_powerlaw_cutoff(x,alpha_0,lambda_0)

xmins = unique(x);  %% When considering x_min, we don't need to consider overlapped numbers. Also, data are sorted.        
xmins = xmins(1:end-51); %% -11 is included because we guarantee at least "50" data points ==> It is important to guarantee the convergent recursion in estimating incomplete gamma functions.


dat   = zeros(size(xmins));
z     = sort(x);

for xm=1:length(xmins)
    
    
    if mod(xm,2000)==0
        ['Power-Law Cut-off: Process = ',num2str(xm./length(xmins)*100),'%']
    end
    xmin = xmins(xm);
    z    = z(z>=xmin);
    n    = length(z);
    % estimate alpha using direct MLE    
    
    xx_m=z;
    xx_min=xmin;
    xx_param_0=[alpha_0,lambda_0];
    fff = @(xx_param)LLH_obj_power_law_cutoff(xx_param,xx_m,xx_min);
    opts = optimoptions(@fmincon,'Algorithm','interior-point','Display','off');
    [xx_param_opt,fval,exitflag] = fmincon(fff,xx_param_0,[],[],[],[],[0,0],[],[],opts);    
%     [x, Funval, ExitFlag, Output, lambda, grad, hessian] = fmincon('LLH_obj_power_law_cutoff', x0, [ ], [ ], [ ], [ ], Lb, Ub, 'LLH_constraint_power_law_cutoff');
    
%     %% Cut-off Correction Start
%     a    = n ./ sum( log(z./xmin) );
%     %% Cut-off Correction End    

    xmin_arr(xm)=xmin;
    alpha_arr(xm)=xx_param_opt(1);
    lambda_arr(xm)=xx_param_opt(2);
    fval_arr(xm)=fval;
    exitflag_arr(xm)=exitflag;
    
    % compute KS statistic
    cx   = (0:n-1)'./n; %% Instead of utilizing histogram, Clauset utilized each data point as the grid.
    
    %% Cut-off Correction Start
    cf   = 1-incomplete_gamma_upper(lambda_arr(xm).*xx_m,1-alpha_arr(xm))./incomplete_gamma_upper(lambda_arr(xm).*xx_min,1-alpha_arr(xm));
    cf=transpose(cf);
    %% Cut-off Correction End
    dat(xm) = max( abs(cf-cx) );
end;
D     = min(dat);
xmin  = xmins(find(dat<=D,1,'first'));
z     = x(x>=xmin);
n     = length(z);

%% Cut-off Correction Start
alpha_final=alpha_arr(find(dat<=D,1,'first'));
lambda_final=lambda_arr(find(dat<=D,1,'first'));
%% Cut-off Correction End
