# Supplementary material for: Heavy tails and pruning in programmable photonic circuits for universal unitaries
Source: Nat Commun. 2023 Apr 3;14:1853. doi: 10.1038/s41467-023-37611-9 (PMC10070444; doi:10.1038/s41467-023-37611-9)
Supplement: Supplementary file 4 — Supplementary Code 1 [file 41467_2023_37611_MOESM4_ESM.zip › plot_str_unitary_HT_once_skeleton_phi.m]

function [x_ed0]=plot_str_unitary_HT_once_skeleton_phi(fig_num,theta_arr_UU_case,phi_arr_UU_case,amp_DD_trans_UU_case,phase_DD_trans_UU_case,type_arr_UU_case,MM_UU_case,x_st0,x_L_MZI,x_L_WG,amp_max,amp_min,theta_threshold,phi_threshold,grid_num,theta_max_val,phi_max_val)

    %% UU Matrix Plot
    x_L_tot_UU=MM_UU_case.*x_L_MZI+x_L_WG;
    x_st_WG=x_st0+MM_UU_case.*x_L_MZI;
    
    x_arr_tot_set_cell=cell(1,MM_UU_case);
    y_arr_tot_set_cell=cell(1,MM_UU_case);
    for ti_port=1:1:MM_UU_case
        port_pos=ti_port;
        cnt_unit_1(ti_port)=1;
        for ti_sec=1:1:MM_UU_case
            x_st_MZI=x_st0+(ti_sec-1).*x_L_MZI;
            theta_val=theta_arr_UU_case(ti_port,ti_sec);
            phi_val=phi_arr_UU_case(ti_port,ti_sec);
            [x_arr_tot,y_arr_tot,theta_arr,phi_arr]=MZI_plot_HT_once(x_st_MZI,x_L_MZI,port_pos,type_arr_UU_case(ti_port,ti_sec),grid_num);
            x_arr_tot_set_cell{ti_port}=[x_arr_tot_set_cell{ti_port},x_arr_tot];
            y_arr_tot_set_cell{ti_port}=[y_arr_tot_set_cell{ti_port},y_arr_tot];
            if type_arr_UU_case(ti_port,ti_sec)==1
                x_arr_st_set_cell{ti_port,cnt_unit_1(ti_port)}=x_arr_tot(1);
                x_arr_ed_set_cell{ti_port,cnt_unit_1(ti_port)}=x_arr_tot(end);
                theta_arr_set_cell{ti_port,cnt_unit_1(ti_port)}=theta_arr;
                phi_arr_set_cell{ti_port,cnt_unit_1(ti_port)}=phi_arr;
                theta_val_set_cell{ti_port,cnt_unit_1(ti_port)}=theta_val;
                phi_val_set_cell{ti_port,cnt_unit_1(ti_port)}=phi_val;
                cnt_unit_1(ti_port)=cnt_unit_1(ti_port)+1;
            end
        end
    end
    cnt_unit_1=cnt_unit_1-1;
    
   %% Plot Parameters
    wg_clr=[0.5804    0.5412    0.3294];
    theta_clr_max=[1.00 0.00 0.00];
    theta_clr_mid=[1.00 1.00 0.00];
    theta_clr_min=[0.20 0.20 0.20];
    
    phi_clr_max=[0  0.69 0.94];
    phi_clr_min=[0.5 0.5 0.5];
    
    theta_edge_clr=[0 0 0];
    % Body neuron color & line START: Turn-off
    theta_clr_body=[0 0 0];
    theta_edge_clr_body=[1 1 0];
    line_style_body='--';
    modulation_alpha_body=0.6;
    % Body neuron color & line END: Turn-off
    phi_edge_clr=[0 0 0];
    
    
    modulation_width=0.15;
    modulation_alpha=0.6;
    
    figure(fig_num);
    hold on;

    for ti_port=1:1:MM_UU_case
        port_pos=ti_port;
        
        y_low=(port_pos-modulation_width./2).*ones(1,grid_num);
        y_high=(port_pos+modulation_width./2).*ones(1,grid_num);
                
        plot(x_arr_tot_set_cell{ti_port},y_arr_tot_set_cell{ti_port},'color',wg_clr,'linewidth',2,'linestyle','-');    
%         plot_gradation(x_arr_tot_set_cell{ti_port},y_arr_tot_set_cell{ti_port},0.1,wg_clr,wg_clr,0.4,'none')
        
        for ti_temp=1:1:cnt_unit_1(ti_port)            
            theta_norm=(theta_val_set_cell{ti_port,ti_temp}./(theta_max_val));
            theta_norm_mid=0.4;
            if theta_norm<theta_norm_mid
                theta_clr=theta_clr_min+(theta_clr_mid-theta_clr_min).*theta_norm./theta_norm_mid;
            else
                theta_clr=theta_clr_mid+(theta_clr_max-theta_clr_mid).*(theta_norm-theta_norm_mid)./(1-theta_norm_mid);                
            end
            theta_clr=round(theta_clr.*1e5)./1e5;
            
            phi_clr=phi_clr_min+(phi_clr_max-phi_clr_min).*(phi_val_set_cell{ti_port,ti_temp}./phi_max_val);
            phi_clr=round(phi_clr.*1e5)./1e5;            
            
            patch('FaceColor',theta_clr,'EdgeColor',theta_edge_clr,'linewidth',1,'XData',[theta_arr_set_cell{ti_port,ti_temp},theta_arr_set_cell{ti_port,ti_temp}(end:-1:1)],'YData',[y_low,y_high(end:-1:1)],'facealpha',modulation_alpha);
            
            %% MZI BOX ST %%%%%%%%%%%%%%%%%%%%%%%%%%%%%%%%%%%%%%%%%%%%%%%%%%%%%%%%%%%%%%%%%%%%%%%%%%%%%%%%%%%%%%%%%%%%%%%%%%%%%%%%%%%%%%%%%%%%%%%%%%%%%%%%%%%%%%%%%%%%%%%%%%%%%%%%%%%%%%%%%%%%%%%%%%%%%%%%%%%%%%%%%%%%%
            patch('FaceColor',phi_clr,'EdgeColor',phi_edge_clr,'linewidth',1,'XData',[x_arr_st_set_cell{ti_port,ti_temp},x_arr_ed_set_cell{ti_port,ti_temp},x_arr_ed_set_cell{ti_port,ti_temp},x_arr_st_set_cell{ti_port,ti_temp},x_arr_st_set_cell{ti_port,ti_temp}],'YData',[ti_port,ti_port,ti_port+1,ti_port+1,ti_port],'facealpha',modulation_alpha);
            %% MZI BOX ED %%%%%%%%%%%%%%%%%%%%%%%%%%%%%%%%%%%%%%%%%%%%%%%%%%%%%%%%%%%%%%%%%%%%%%%%%%%%%%%%%%%%%%%%%%%%%%%%%%%%%%%%%%%%%%%%%%%%%%%%%%%%%%%%%%%%%%%%%%%%%%%%%%%%%%%%%%%%%%%%%%%%%%%%%%%%%%%%%%%%%%%%%%%%%
            
            patch('FaceColor',phi_clr,'EdgeColor',phi_edge_clr,'linewidth',1,'XData',[phi_arr_set_cell{ti_port,ti_temp},phi_arr_set_cell{ti_port,ti_temp}(end:-1:1)],'YData',[y_low,y_high(end:-1:1)],'facealpha',modulation_alpha);
        end        
        log(amp_DD_trans_UU_case(ti_port));
        WG_plot(x_st_WG,x_L_WG,port_pos,log(amp_DD_trans_UU_case(ti_port)),amp_max,amp_min,phase_DD_trans_UU_case(ti_port),fig_num);
    end    
    x_ed0=x_st0+x_L_tot_UU;
    
    
