# Supplementary material for: Heavy tails and pruning in programmable photonic circuits for universal unitaries
Source: Nat Commun. 2023 Apr 3;14:1853. doi: 10.1038/s41467-023-37611-9 (PMC10070444; doi:10.1038/s41467-023-37611-9)
Supplement: Supplementary file 4 — Supplementary Code 1 [file 41467_2023_37611_MOESM4_ESM.zip › qubit_theta_phi.m]

function [qubit_theta,qubit_phi]=qubit_theta_phi(a,b)

a=a./sqrt(abs(a).^2+abs(b).^2);
b=b./sqrt(abs(a).^2+abs(b).^2);

qubit_theta=2.*atan(sqrt((abs(b).^2)./(abs(a).^2)));
qubit_theta(a==0)=pi;
% qubit_theta=mod(qubit_theta,pi);

qubit_phi=wrapTo2Pi(angle(b)-angle(a));
qubit_phi(qubit_theta==0)=0;
qubit_phi(qubit_theta==pi/2)=0;
