# Supplementary material for: Heavy tails and pruning in programmable photonic circuits for universal unitaries
Source: Nat Commun. 2023 Apr 3;14:1853. doi: 10.1038/s41467-023-37611-9 (PMC10070444; doi:10.1038/s41467-023-37611-9)
Supplement: Supplementary file 4 — Supplementary Code 1 [file 41467_2023_37611_MOESM4_ESM.zip › qubit_x_y_z.m]

function [x,y,z]=qubit_x_y_z(theta,phi)

x=sin(theta).*cos(phi);
y=sin(theta).*sin(phi);
z=cos(theta);
