# Supplementary material for: Heavy tails and pruning in programmable photonic circuits for universal unitaries
Source: Nat Commun. 2023 Apr 3;14:1853. doi: 10.1038/s41467-023-37611-9 (PMC10070444; doi:10.1038/s41467-023-37611-9)
Supplement: Supplementary file 4 — Supplementary Code 1 [file 41467_2023_37611_MOESM4_ESM.zip › rand_unitary.m]

function [UU]= rand_unitary(M,rng_sim) %% Generating random Haar unitary matrices

%% Ozols Form Start %%%%%%%%%%%%%%%%%%%%%%%%%%%%%%%%%%%%%%%%%%%%%%%
rng(rng_sim);

% generate a random complex matrix  
X = complex(randn(M),randn(M))./sqrt(2); 

% factorize the matrix 
[Q,R] = qr(X); 

R = diag(diag(R)./abs(diag(R))); 
% unitary matrix 

UU = Q*R;

% verification 
verify = UU*UU'; 
%% Simple Form End %%%%%%%%%%%%%%%%%%%%%%%%%%%%%%%%%%%%%%%%%%%%%%%
