# Supplementary material for: Heavy tails and pruning in programmable photonic circuits for universal unitaries
Source: Nat Commun. 2023 Apr 3;14:1853. doi: 10.1038/s41467-023-37611-9 (PMC10070444; doi:10.1038/s41467-023-37611-9)
Supplement: Supplementary file 4 — Supplementary Code 1 [file 41467_2023_37611_MOESM4_ESM.zip › README.txt]

%% 230214
%% README for [arXiv:2208.02251]

We investigate the heavy-tailed distribution and pruning technique in programmable photonic circuits.
The programs are applied to obtain all the necessary data, conduct postprocessing of the data, and plot all the data-related figures in [arXiv:2208.02251].

Please see "README_Data_Generation.txt" for the data generation and "README_Post_Processing.txt" for the postprocessing and plotting figures.

The codes were developed with MATLAB R2021a.
