# Supplementary material for: Heavy tails and pruning in programmable photonic circuits for universal unitaries
Source: Nat Commun. 2023 Apr 3;14:1853. doi: 10.1038/s41467-023-37611-9 (PMC10070444; doi:10.1038/s41467-023-37611-9)
Supplement: Supplementary file 4 — Supplementary Code 1 [file 41467_2023_37611_MOESM4_ESM.zip › README_Data_Generation.txt]

%% Data Generation Codes 230224
- This is the manual for the codes, which generate data of [arXiv:2208.02251]

%% Data-Generation Running Sequence
Code(0): Data for Fig. 2e,f,g, Fig. S2, S3, S4, and S5 in [arXiv:2208.02251]
Code(0) ==> Code(1): Data for Fig. 3c,d in [arXiv:2208.02251]
Code(0) ==> Code(2) & Code(3) ==> Code(4): Data for Fig. 4c,d in [arXiv:2208.02251]
Code(5): Data for Fig. 5b,c newly included during the revision

%% Files

Code(0): code_unitary_analysis_set.m
    : Main Code - Generating data directly applied to Fig. 2e,f,g, Fig. S2, S3, S4, and S5 in [arXiv:2208.02251],
                  and the basic data for Fig. 3c,d and 4c,d in [arXiv:2208.02251]
    - Data Save: In '/data_file_set'
      File Name: ['./data_file_set/data_unitary_size_',num2str(UU_sz,'%04i'),'_mat_num_',num2str(UU_num,'%04i'),'_rand_',num2str(ti_sim_rand,'%04i')]
    - Input variables:
      * UU_sz_arr: The range of the unitary matrix's sizes: UU_sz_arr(i)xUU_sz_arr(i) random unitary matrix analysis
                   In this code, we assume M>=16 to guarantee the sufficient data for the statistical fitting
                   Except for the statistical fitting part, all the other operation works for smaller M>=3
                   *** We simulate the code with the array from 16 to 128 with the unity interval: UU_sz_arr=[16:1:128]
      * UU_set_num_max: The number of realizations for an ensemble of random unitary matrices
                   *** We simulate 100 realizations for each size of random unitary matrices: UU_set_num_max=100      
      * UU_num: It is set to be 1 and it is not used in this unitary application
      * kk0, MZI_beta, MZI_L, MZI_delta: They are the system parameters for the MZI-based SU(2) unit, which are defined inside the 'for' loop.

    - Sub-codes
      Code(0-1): rand_unitary.m - [UU]= rand_unitary(M,rng_sim)
                 : Code for generating a random Haar unitary matrix
                 - Input variables:
                   * M: Determining the size of a random Haar unitary matrix: MxM
                   * rng_sim: Random seed for generating a random Haar unitary matrix
                 - Output variables:
                   * UU: A MxM random unitary matrix

      Code(0-2): nulling_proc_complex.m - [TT_tot_arr,TT_tot_sys,TT_tot_sys_comparison,theta_mat,phi_mat,type_mat,TT_st,TT_ed,TT_ed_trans,DD,DD_trans,theta_st,phi_st,theta_ed,theta_ed_trans,phi_ed,phi_ed_trans,amp_DD,amp_DD_trans,phase_DD,phase_DD_trans,st_unit_num,ed_unit_num,tot_unit_num,seq_ind_col,seq_ind_row,seq_ind_st,seq_ind_ed,seq_num_col,seq_num_row,seq_num_st,seq_num_ed,pp_col,qq_col,pp_row,qq_row,pp_st,qq_st,pp_ed,qq_ed,yeta_st,gamma_ed,col_null_seq_length,row_null_seq_length,st_null_seq_length,ed_null_seq_length,MM]=...
                                           nulling_proc_complex(UU,MZI_delta,MZI_beta,MZI_L)
                 : Code for operating the nulling process for an arbitrary unitary matrix
                 : The code is developed based on the Clements design: [Optica 3, 1460-1465 (2016)]
                 : Also, see [arXiv preprint arXiv:2208.02251]: Note S1 in Supplementary Information
                 * Nulling Process: 
                 (1) (l, m) matrix element nulling with (U')(T_m_l†): In the code, we call it as the 'column nulling': (m, m+1) channel nulling in the column of (l, m) ==> T_m_l -> T_m_l_col
                     (m+1, l) matrix element nulling with (T_m_l)(U'): In the code, we call it as the 'row nulling': (m, m+1) channel nulling in the row of (m+1, l) ==> T_m_l -> T_m_l_row
                 (2) In the resulting D = Product(T_m_l_row)UProduct(T_m_l_col†),
                                        Indexing: row ... 1          1 ... col  
                     we get U = Product(T_m_l_row†)DProduct(T_m_l_col) = Product(T_m_l_ed)DProduct(T_m_l_st) = D'Product(T_m_l_row_trans)Product(T_m_l_col) = D'Product(T_m_l_ed_trans)Product(T_m_l_st)
                              Indexing: 1 ... row            col ... 1            ed ... 1          st ... 1              1    ...    row         col ... 1              ed    ...    1         st ... 1
                     * Critical variables with theory
                       T_m_l_col:       TT_col cell array in the code
                       T_m_l_row:       TT_row cell array in the code
                       T_m_l_row†:     TT_row_adj cell array in the code
                       T_m_l_st:        TT_st cell array in the code
                       T_m_l_ed:        TT_ed cell array in the code
                       T_m_l_ed_trans:  TT_ed_trans cell array in the code
                       D:               DD matrix in the code
                       D':              DD_trans matrix in the code             
                                       
                 - Input variables:
                   * UU: The target unitary matrix
                   * MZI_delta: MZI coupling phase that determines the beam splitting ratio. Here, we fix MZI_delta = pi/4 to achieve 50:50 split ratio
                   * MZI_beta: Propagation constant inside the waveguides of the MZI. It determines the global phase evolution as exp(1i.*MZI_beta.*MZI_L)
                   * MZI_L: The length of waveguides of the MZI. It determines the global phase evolution as exp(1i.*MZI_beta.*MZI_L)
                 - Output variables:
                   * TT_tot_arr: The entire SU(2) operating MxM transfer matrices generated by the MZI-based real implementation
                   * TT_tot_sys: Total reproduction 1 of the target unitary matrix
                   * TT_tot_sys_comparison: Total reproduction 1 of the target unitary matrix
                   * theta_mat: theta at each port and state    %% Row: port, Col: Stage
                   * phi_mat: phi at each port and state    %% Row: port, Col: Stage
                   * type_mat: the port type in the SU(2) operation at each port and state: 0 - No SU(2), 1: Port 1 in SU(2), 2: Port 2 in SU(2)    %% Row: port, Col: Stage
                   * TT_st: T_m_l_st
                   * TT_ed: T_m_l_ed
                   * TT_ed_trans: T_m_l_ed_trans
                   * DD: D
                   * DD_trans: D'
                   * theta_st: theta phase shift of TT_st
                   * phi_st: phi phase shift of TT_st
                   * theta_ed: theta phase shift of TT_ed
                   * theta_ed_trans: theta phase shift of TT_ed_trans
                   * phi_ed: phi phase shift of TT_ed
                   * phi_ed_trans: phi phase shift of TT_ed_trans
                   * amp_DD: Amplitude of DD
                   * amp_DD_trans: Amplitude of DD_trans
                   * phase_DD: Phase of DD
                   * phase_DD_trans: Phase of DD_trans
                   * st_unit_num: The number of SU(2) units in the TT_st
                   * ed_unit_num: The number of SU(2) units in the TT_ed
                   * tot_unit_num: The total number of SU(2) units
                   * seq_ind_col: The group number of the column nulling sequence
                   * seq_ind_row: The group number of the row nulling sequence
                   * seq_ind_st: The group number of the column (or start) nulling sequence
                   * seq_ind_ed: The group number of the row (or end) nulling sequence (the reversed order of seq_ind_row)
                   * seq_num_col: The number of the groups of the column nulling sequences
                   * seq_num_row: The number of the groups of the row nulling sequences
                   * seq_num_st: The number of the groups of the column (or start) nulling sequences
                   * seq_num_ed: The number of the groups of the row (or end) nulling sequences
                   * pp_col: m in the (l, m) matrix element column nulling
                   * qq_col: m+1 in the (l, m) matrix element column nulling
                   * pp_row: m in the (m+1, l) matrix element row nulling
                   * qq_row: m+1 in the (m+1, l) matrix element row nulling
                   * pp_st: m in the (l, m) matrix element column (or start) nulling
                   * qq_st: m+1 in the (l, m) matrix element column (or start) nulling
                   * pp_ed: m in the (m+1, l) matrix element row (or end) nulling (the reversed order of pp_row)
                   * qq_ed: m+1 in the (m+1, l) matrix element row (or end) nulling (the reversed order of qq_row)
                   * yeta_st: l in the (l, m) matrix element column (or start) nulling
                   * gamma_ed: l in the (m+1, l) matrix element row (or end) nulling (the reversed order of the row nulling case)
                   * col_null_seq_length: The length of each nulling sequence for the column nulling process
                   * row_null_seq_length: The length of each nulling sequence for the row nulling process
                   * st_null_seq_length: The length of each nulling sequence for the start nulling process: the same as that of the column nulling process
                   * ed_null_seq_length: The length of each nulling sequence for the end nulling process: the opposite order of the row nulling process
                   * MM: The size of the target unitary matrix: MxM

                   - 2nd Sub-codes
                     Code(0-2-1): TT_unit.m - [TT_unit_pq]=TT_unit(theta_val,phi_val,M,pp,qq)
                     : Code for generating the MxM unitary matrix (T_m_l matrix in the paper), which provides the SU(2) operation between the pth and qth channels and the identity operation for the other channels
                     - Input variables:
                       * theta_val: The theta phase shifter of the optical gate
                       * phi_val: The phi phase shifter of the optical gate
                       * M: The size of the target unitary matrix: MxM
                       * pp: The 1st channel of the optical gate
                       * qq: The 2nd channel of the optical gate (here, qq = pp + 1)
                     - Output variables:
                       * TT_unit_pq: A MxM unitary matrix for the SU(2) operation between the pth and qth channels

                     Code(0-2-2): MZI_global_TT.m - [TT_tot,TT_MZI_global]= MZI_global_TT(MZI_theta,MZI_phi,MZI_delta,MZI_beta,MZI_L,TT_tot,pp,qq)
                     : Code for "updating" the MxM unitary matrix (T_m_l matrix in the paper) that is constructed with the optical gate composed of two MZIs and phase shifters
                     : The output "additionally" imposes the SU(2) operation between the pth and qth channels on the existing MxM unitary matrix "TT_tot"
                     : This function therefore corresponds to the real implementation of the result of the TT_unit.m, considering the physical arrangements of the optical gates
                     - Input variables:
                       * MZI_theta: The theta phase shift of the optical gate
                       * MZI_phi: The phi phase shift of the optical gate
                       * MZI_delta: MZI coupling phase that determines the beam splitting ratio. Here, we fix MZI_delta = pi/4 to achieve 50:50 split ratio
                       * MZI_beta: Propagation constant inside the waveguides of the MZI. It determines the global phase evolution as exp(1i.*MZI_beta.*MZI_L)
                       * MZI_L: The length of waveguides of the MZI. It determines the global phase evolution as exp(1i.*MZI_beta.*MZI_L)
                       * TT_tot: The current MxM unitary matrix
                       * pp: The 1st channel of the optical gate
                       * qq: The 2nd channel of the optical gate (here, qq = pp + 1)
                     - Output variables:
                       * TT_tot: A MxM unitary matrix "additionally conducting" the SU(2) operation between the pth and qth channels: The global phase is omitted
                       * TT_MZI_global: A 2x2 unitary matrix for the SU(2) operation between the pth and qth channels: The global phase is omitted

      Code(0-3): plfit_exponential.m - [lambda_exponential, xmin_exponential, lambda_arr_exponential, xmin_arr_exponential] = plfit_exponential(xx_m)
                 : Code for exponential fitting
                 - Input variables:
                   * xx_m: Fitting data: here, theta
                 - Output variables:
                   * lambda_exponential: lambda in power-law
                   * xmin_exponential: xmin in power-law
                   * lambda_arr_exponential: Array of lambda for calculating the optimum range of the tail in power-law
                   * xmin_arr_exponential: Array of xmin for calculating the optimum range of the tail in power-law

      Code(0-4): plfit_powerlaw.m - [alpha_powerlaw, xmin_powerlaw, L] = plfit_powerlaw(xx_m) %% [http://www.santafe.edu/~aaronc/powerlaws/]
                 : Code for power-law fitting
                 - Input variables:
                   * xx_m: Fitting data: here, theta
                 - Output variables:
                   * alpha_powerlaw: alpha in power-law
                   * xmin_powerlaw: xmin in power-law
                   * L: The log-likelihood of the data x>=xmin under the fitted power law

      Code(0-5): plfit_powerlaw_cutoff.m - [alpha_powerlaw_cutoff, xmin_powerlaw_cutoff,lambda_powerlaw_cutoff, alpha_arr_powerlaw_cutoff, xmin_arr_powerlaw_cutoff, lambda_arr_powerlaw_cutoff, fval_arr, exitflag_arr] = plfit_powerlaw_cutoff(xx_m,alpha_0,lambda_0)
                 : Code for power-law with exponential cutoff fitting
                 - Input variables:
                   * xx_m: Fitting data: here, theta
                   * alpha_0: Initial point of alpha in the fitting
                   * lambda_0: Initial point of lambda in the fitting
                 - Output variables:
                   * alpha_powerlaw_cutoff: alpha in power-law with exponential cutoff
                   * xmin_powerlaw_cutoff: xmin in power-law with exponential cutoff
                   * lambda_powerlaw_cutoff: lambda in power-law with exponential cutoff
                   * alpha_arr_powerlaw_cutoff: Array of alpha for calculating the optimum range of the tail in power-law with exponential cutoff
                   * xmin_arr_powerlaw_cutoff: Array of xmin for calculating the optimum range of the tail in power-law with exponential cutoff
                   * lambda_arr_powerlaw_cutoff: Array of lambda for calculating the optimum range of the tail in power-law with exponential cutoff
                   * fval_arr: fmincon optimization result parameter
                   * exitflag_arr: fmincon optimization result parameter

                   - 2nd Sub-codes
                     Code(0-5-1): LLH_obj_power_law_cutoff.m - [LL] = LLH_obj_power_law_cutoff(x,xx_m,xx_min)
                     : Code for log-likelihood function of power-law with exponential cutoff fitting 
                     - Input variables:
                       * x: Model parameters
                       * xx_m: Fitting data: here, theta
                       * xx_min: The predefined xx_min for estimating the log-likelihood function
                     - Output variables:
                       * LL: Log-likelihood function of the model

                       - 3rd Sub-codes
                         Code(0-5-1-1): incomplete_gamma_upper.m - fun=incomplete_gamma_upper(x,a)
                         : Code for the upper incomplete gamma function for estimating the log-likelihood function of power-law with exponential cutoff fitting 
                         - Input variables:
                           * x: Function parameter
                           * a: Function parameter
                         - Output variables:
                           * fun: The upper incomplete gamma function with x and a

      Code(0-6): plfit_lognormal_fmincon.m - [mu_lognormal,rho_lognormal,fval_lognormal,exitflag_lognormal]=plfit_lognormal_fmincon(mu_0,rho_0,xx_m)
                 : Code for log-normal fitting
                 - Input variables:
                   * xx_m: Fitting data: here, theta
                   * mu_0: Initial point of mu in the fitting
                   * rho_0: Initial point of rho in the fitting
                 - Output variables:
                   * mu_lognormal: Log-normal mu
                   * rho_lognormal: Log-normal rho
                   * fval_lognormal: fmincon optimization result parameter
                   * exitflag_lognormal: fmincon optimization result parameter

                   - 2nd Sub-codes
                     Code(0-6-1): LLH_obj_lognormal.m - [LL] = LLH_obj_lognormal(x,xx_m)
                     : Code for log-likelihood function of log-normal fitting
                     - Input variables:
                       * x: Model parameters
                       * xx_m: Fitting data: here, theta
                     - Output variables:
                       * LL: Log-likelihood function of the model

      Code(0-7): plfit_Lomax_fmincon.m - [alpha_Lomax,gamma_Lomax,fval_Lomax,exitflag_Lomax]=plfit_Lomax_fmincon(alpha_0,gamma_0,xx_m)
                 : Code for Lomax fitting
                 - Input variables:
                   * xx_m: Fitting data: here, theta
                   * alpha_0: Initial point of alpha in the fitting
                   * gamma_0: Initial point of gamma in the fitting
                 - Output variables:
                   * alpha_Lomax: Lomax alpha
                   * gamma_Lomax: Lomax gamma
                   * fval_Lomax: fmincon optimization result parameter
                   * exitflag_Lomax: fmincon optimization result parameter

                   - 2nd Sub-codes
                     Code(0-7-1): LLH_obj_Lomax.m - [LL] = LLH_obj_Lomax(x,xx_m)
                     : Code for log-likelihood function of Lomax fitting
                     - Input variables:
                       * x: Model parameters
                       * xx_m: Fitting data: here, theta
                     - Output variables:
                       * LL: Log-likelihood function of the model

%%%%%%%%%%%%%%%%%%%%%%%%%%%%%%%%%%%%%%%%%%%%%%%%%%%%%%%%%%%%%%%%%%%%%%%%%%%%%%%%%%%%%%%%%%%%%%%%%%%%%%%%%%%%%%%%%%%%%%%%%%%%%%%%%%%%%%%%%%%%%%%%%%%%%

Code(1): code_unitary_fidelity_ON_OFF.m
    : Pruning Analysis Code - Generating data applied to Fig. 3c,d in [arXiv:2208.02251]
    - Data Save: In '/data_file_set_fidelity'
      File Name: 
                 (ti_case==1)||(ti_case==2)
                 ['./data_file_set_fidelity/data_unitary_fidel_size_',num2str(UU_sz_post,'%04i'),'_mat_num_',num2str(UU_num_post,'%04i'),'_rand_',num2str(ti_sim_rand,'%04i'),'_case_',num2str(ti_case)]
                 (ti_case==3)||(ti_case==4)
                 ['./data_file_set_fidelity/data_unitary_fidel_size_',num2str(UU_sz_post,'%04i'),'_mat_num_',num2str(UU_num_post,'%04i'),'_rand_',num2str(ti_sim_rand,'%04i'),'_case_',num2str(ti_case),'_amp_',num2str(round(1e2*noise_amp_fac),'%03i')]
                 *** ti_case==1: OFF the body elements (or ON the tail element): estimating the importance of hub nodes
                 *** ti_case==2: OFF the tail elements (or ON the body element): estimating the importance of non-hub nodes
                 *** ti_case==3: Noise in the body elements
                 *** ti_case==4: Noise in the tail elements
    - Input variables:
      * UU_sz_arr_post: The range of the unitary matrix's sizes: UU_sz_arr_post(i)xUU_sz_arr_post(i) random unitary matrix analysis
                        Here, the target value of n (M in the code) should be conducted in Code(0)
      * UU_set_num_max: The number of realizations for an ensemble of random unitary matrices
                        Here, the target value of n (M in the code) should be conducted in Code(0)    
      * fidelity_defect_lev: Controlling the range of body or tail - Defect Ratio in Fig. 3c *** fidelity_defect_lev=0:0.02:1.00; in our case
      * noise_amp_fac_arr: Scanning the level of noises *** noise_amp_fac_arr=0.01:0.01:0.1; in our case

    - Sub-codes
      Code(1-1): fidelity.m - [FF]=fidelity(WW_D,WW_O)
                 : Code for calculating the fidelity between the original matrix WW_0 and the defected matrix WW_D
                 : The code is applicable to general (unitary or non-unitary) MxN matrices. The code is simplified into Eq. (2) with unitary ones
                 - Input variables:
                   * WW_D: The original matrix
                   * WW_O: The defected matrix
                 - Output variables:
                   * FF: Fidelity

Code(2): code_unitary_skeleton.m
     : Code for extracting universal architecture for pruning of theta
     : In the relation of U = D'Product(T_m_l_ed_trans)Product(T_m_l_st), the following variables are defined:
       theta_skeleton: theta information
       theta_skeleton_ranking: The ranking of theta - small for large theta
       theta_skeleton_ranking_percent: The ratio of theta - small for large theta
       theta_skeleton_sort: Sorted theta information
       theta_skeleton_sort_ind: Indices of the sorted theta data
     

Code(3): code_unitary_skeleton_phi.m
     : Code for extracting universal architecture for pruning of phi 
     : In the relation of U = D'Product(T_m_l_ed_trans)Product(T_m_l_st), the following variables are defined:
       phi_skeleton: phi information
       phi_skeleton_ranking: The ranking of phi - small for large phi
       phi_skeleton_ranking_percent: The ratio of phi - small for large phi
       phi_skeleton_sort: Sorted phi information
       phi_skeleton_sort_ind: Indices of the sorted phi data

Code(4): code_unitary_fidelity_programmable_backbone.m
    : Universal Architecture Pruning Analysis Code - Generating data applied to Fig. 4c,d in [arXiv:2208.02251]
    : All the operations are the same as those in Code(1), but we apply the pruning or noising according to the universal architecture in Codes (2) and (3)
    - Data Save: In '/data_file_set_fidelity'
      File Name: 
                 (ti_case==1)||(ti_case==2)
                 ['./data_file_set_fidelity/data_unitary_fidel_skeleton_size_',num2str(UU_sz,'%04i'),'_mat_num_',num2str(UU_num,'%04i'),'_rand_',num2str(ti_sim_rand,'%04i'),'_case_',num2str(ti_case)]
                 (ti_case==3)||(ti_case==4)
                 ['./data_file_set_fidelity/data_unitary_fidel_skeleton_size_',num2str(UU_sz,'%04i'),'_mat_num_',num2str(UU_num,'%04i'),'_rand_',num2str(ti_sim_rand,'%04i'),'_case_',num2str(ti_case),'_amp_',num2str(round(1e2*noise_amp_fac),'%03i')]
                 *** ti_case==1: OFF the body elements (or ON the tail element): estimating the importance of hub nodes
                 *** ti_case==2: OFF the tail elements (or ON the body element): estimating the importance of non-hub nodes
                 *** ti_case==3: Noise in the body elements
                 *** ti_case==4: Noise in the tail elements
    - Input variables:
      * UU_sz_arr_post: The range of the unitary matrix's sizes: UU_sz_arr_post(i)xUU_sz_arr_post(i) random unitary matrix analysis
                        Here, the target value of n (M in the code) should be conducted in Code(0)
      * UU_set_num_max: The number of realizations for an ensemble of random unitary matrices
                        Here, the target value of n (M in the code) should be conducted in Code(0)    
      * fidelity_defect_lev: Controlling the range of body or tail - Defect Ratio in Fig. 4c *** fidelity_defect_lev=0:0.02:1.00; in our case
      * noise_amp_fac_arr: Scanning the level of noises *** noise_amp_fac_arr=0.02:0.01:0.20; in our case

    - Sub-codes
      Code(1-1): fidelity.m - [FF]=fidelity(WW_D,WW_O)

Code(5): code_DNN_pruning_noise_update.m
    : Deep Learning Analysis Code - Generating data applied to Fig. 5b,c in the revised manuscript
    - Data Save: In '/data_file_DNN'
      File Name: 
                 ['./data_file_DNN/DNN_case_',num2str(ti_case),'_fidel_',num2str(round(fidel_lev.*100),'%03i'),'_noise_',num2str(round(noise_amp_fac.*1000),'%04i'),'_batch_sz_',num2str(batch_sz,'%05i'),'_num_',num2str(batch_num,'%03i'),'_learn_',num2str(learn_rate_num),'e',num2str(learn_rate_order)]
                 *** ti_case==1: OFF the body elements (or ON the tail element): estimating the importance of hub nodes
                 *** ti_case==2: OFF the tail elements (or ON the body element): estimating the importance of non-hub nodes
                 *** ti_case==3: Noise in the body elements
                 *** ti_case==4: Noise in the tail elements
                 *** fidel_lev: Determining the ratio of pruning/noising elements - fidel_lev = 1: Zero defect
                 *** noise_amp_fac: The level of noise in noising elements
                 *** batch_sz: Batch size
                 *** batch_num: The number of batches
                 *** learn_rate_num, learn_rate_order: Learning rate = learn_rate_num x 10^(learn_rate_order)

    - Input variables:
      * PPP: Layer number
      * NNN: The numbers of the neurons in each layer % e.g. NNN=[16,32,32,16];
      * epo_num: Epoch number
      * QQQ_train: The number of training data
      * QQQ_test: The number of test data
      * batch_sz: Batch size
      * learn_rate_num, learn_rate_order: Learning rate = learn_rate_num x 10^(learn_rate_order)
      * act_func_type: Activation function of each layer % 0: Linear, 1: ReLU, 2: Leaky ReLU, 3: Sigmoid, 4: SiLU or Swish, 5: tanh, 6: GeLU, 7: Absolute square
      * cost_func_type: The type of the cost function % 0: MSE
      * cost_func_type_measure: The type of the cost function in validation  % 0: MSE with Absolute
      * ti_case_arr: Types of pruning/noise 
                 *** ti_case==1: OFF the body elements (or ON the tail element): estimating the importance of hub nodes
                 *** ti_case==2: OFF the tail elements (or ON the body element): estimating the importance of non-hub nodes
                 *** ti_case==3: Noise in the body elements
                 *** ti_case==4: Noise in the tail elements
      * fidelity_defect_lev_scan: Controlling the range of body or tail - Defect Ratio in Fig. 5c
      * noise_amp_fac_arr_scan: Scanning the level of noises 

    - Sub-codes
      Code(5-1): DNN_forward.m - [aaa]=DNN_forward(xxx,WWW,act_func_type)
                 : Code for forward propagation of DNN
                   - 2nd Sub-codes
                       Code(5-2): DNN_act_func.m - [yyy]=DNN_act_func(xxx,act_func_type)
                     : Code for DNN activation

      Code(5-2): DNN_act_func.m - [yyy]=DNN_act_func(xxx,act_func_type)
                 : Code for DNN activation

      Code(5-3): [EEE,EEE_avg]=DNN_cost_func(yyy,yyy_true,cost_func_type)
                 : Code for DNN cost function

      Code(5-4): [WWW_update]=DNN_backward_update_2(aaa,yyy_true,WWW,act_func_type,cost_func_type,yeta_learn)
                 : Code for error backpropagation of DNN

                   - 2nd Sub-codes
                       Code(5-2): DNN_act_func.m - [yyy]=DNN_act_func(xxx,act_func_type)
                     : Code for DNN activation
                       Code(5-4-1): DNN_act_func_dev.m - [yyy]=DNN_act_func_dev(xxx,act_func_type)
                     : Code for the derivative of the DNN activation

      Code(5-5): unitary_func_pruning_noise.m - [UU_D,FF_case]=unitary_func_pruning_noise(UU,ti_case,fidel_lev,noise_amp_fac)
                 : Code for assigning pruning/adding noise to the unitaru matrix UU
