# Supplementary material for: Heavy tails and pruning in programmable photonic circuits for universal unitaries
Source: Nat Commun. 2023 Apr 3;14:1853. doi: 10.1038/s41467-023-37611-9 (PMC10070444; doi:10.1038/s41467-023-37611-9)
Supplement: Supplementary file 4 — Supplementary Code 1 [file 41467_2023_37611_MOESM4_ESM.zip › README_Post_Processing.txt]

%% Post Processing Codes 230214
- This is the manual for the codes, which conduct the postprocessing and plotting of the data of [arXiv:2208.02251]
- All the codes should be run after the Data Generation (see README_Data_Generation)

%% Post-Processing Running Sequence
Code(0) ==> Code(1) ==> Code(1-1): Postprocessing & Plotting for Fig. 2e in [arXiv:2208.02251]
Code(0) ==> Code(1) ==> Code(1-2): Postprocessing & Plotting for Fig. S2 in [arXiv:2208.02251]
Code(0) ==> Code(1) ==> Code(1-3): Postprocessing & Plotting for Fig. 2f,g, Fig. S3, S4, and S5 in [arXiv:2208.02251]
Code(2) ==> Code(2-1): Postprocessing & Plotting for Fig. 3c,d in [arXiv:2208.02251]
Code(3) ==> Code(3-1): Postprocessing & Plotting for Fig. 4c,d in [arXiv:2208.02251]
Code(4): Postprocessing & Plotting for Fig. 4a and Fig. S6a in [arXiv:2208.02251]
Code(5): Postprocessing & Plotting for Fig. 4b and Fig. S6b in [arXiv:2208.02251]
Code(6) ==> Code(7): Data generation & Plotting for Fig. 2b,c in [arXiv:2208.02251]  
Code(8) ==> Code(9): Data generation & Plotting for Fig. 2d in [arXiv:2208.02251]  
Code(10): Plotting function for Fig. 5b,c in the revised manuscript (The corresponding code in README_Data_Generation.txt should be completed)

%% Files of the folder

Code(0): code_post_unitary_analysis_HT_each.m
     : 1st Postprocessing of data for Fig. 2e,f,g in [arXiv:2208.02251]

Code(1): code_post_unitary_analysis_HT_set.m
     : 2nd Postprocessing of data for Fig. 2e,f,g in [arXiv:2208.02251]

      Code(1-1): code_plot_unitary_analysis_single_Fig_2e.m
                 : Code for plotting Fig. 2e
                 - Caution: All the data should be prepared: M = 128, 100 random ensembles

      Code(1-2): code_plot_unitary_analysis_single_phi_info_Fig_S2.m
                 : Code for plotting Fig. S2
                 - Caution: All the data should be prepared: M = 128, 100 random ensembles

      Code(1-3): code_plot_unitary_analysis_HT_set_Fig_2f_g.m
                 : Code for plotting Fig. 2f,g, Fig. S3, S4, and S5
                 - Caution: All the data should be prepared: M = 16-128, 100 random ensembles

Code(2): code_post_unitary_fidelity_ON_OFF.m
     : Postprocessing of data for Fig. 3c,d in [arXiv:2208.02251]

      Code(2-1): code_plot_unitary_fidelity_ON_OFF_Fig_3c_d.m
                 : Code for plotting Fig. 3c,d in [arXiv:2208.02251]
                 - Caution: All the data should be prepared: M = 16-128, 100 random ensembles

                 Code(2-1-1): patch_plot.m 
                 : Sub-code for plotting

Code(3): code_post_unitary_fidelity_programmable_backbone.m
     : Postprocessing of data for Fig. 4c,d in [arXiv:2208.02251]

      Code(3-1): code_plot_unitary_fidelity_programmable_backbone_Fig_4c_d.m
                 : Code for plotting Fig. 4c,d in [arXiv:2208.02251]
                 - Caution: All the data should be prepared: M = 16-128, 100 random ensembles

                 Code(2-1-1): patch_plot.m 
                 : Sub-code for plotting

Code(4): code_plot_unitary_skeleton_Fig_4a.m
     : Postprocessing & Plotting of data for Fig. 4a in [arXiv:2208.02251]

      Code(4-1): plot_str_unitary_HT_once_skeleton.m
                 : Code for plotting the structure

                 Code(4-1-1): MZI_plot_HT_once.m 
                 : Sub-code for plotting

                 Code(4-1-2): WG_plot.m 
                 : Sub-code for plotting

Code(5): code_plot_unitary_skeleton_phi_Fig_4b.m
     : Postprocessing & Plotting of data for Fig. 4b in [arXiv:2208.02251]

      Code(5-1): plot_str_unitary_HT_once_skeleton_phi.m
                 : Code for plotting the structure

                 Code(5-1-1): MZI_plot_HT_once.m 
                 : Sub-code for plotting

                 Code(5-1-2): WG_plot.m 
                 : Sub-code for plotting

Code(6): code_post_Bloch_SU2_statistics_simple.m
     : Preparing data for plotting of Fig. 2b,c in [arXiv:2208.02251]

      Code(6-1): qubit_theta_phi.m
                 : Sub-code of Code(6)

Code(7): code_plot_Bloch_SU2_statistics_scatter_Fig_2b_c.m
     : Plotting of Fig. 2b,c in [arXiv:2208.02251]

      Code(7-1): qubit_theta_phi.m
                 : Sub-code of Code(7)

Code(8): code_post_Bloch_SU2_statistics.m
     : Preparing data for plotting of Fig. 2d in [arXiv:2208.02251]

      Code(7-1): qubit_theta_phi.m
                 : Sub-code of Code(8)

Code(9): code_plot_Bloch_SU2_statistics_hist_Fig_2d.m
     : Plotting of Fig. 2d in [arXiv:2208.02251]

      Code(9-1): cmap_bloch.m
                 : Sub-code of Code(9)

                 Code(9-1-1): cmap_generator.m
                 : Sub-code of Code(9)
