# Supplementary material for: Heavy tails and pruning in programmable photonic circuits for universal unitaries
Source: Nat Commun. 2023 Apr 3;14:1853. doi: 10.1038/s41467-023-37611-9 (PMC10070444; doi:10.1038/s41467-023-37611-9)
Supplement: Supplementary file 4 — Supplementary Code 1 [file 41467_2023_37611_MOESM4_ESM.zip › TT_unit.m]

function [TT_unit_pq]=TT_unit(theta_val,phi_val,M,pp,qq)

TT_unit_pq=eye(M);

TT_unit_pq(pp,pp)=exp(1i.*phi_val).*sin(theta_val);
TT_unit_pq(pp,qq)=cos(theta_val);
TT_unit_pq(qq,pp)=exp(1i.*phi_val).*cos(theta_val);
TT_unit_pq(qq,qq)=-sin(theta_val);
