# Supplementary material for: Heavy tails and pruning in programmable photonic circuits for universal unitaries
Source: Nat Commun. 2023 Apr 3;14:1853. doi: 10.1038/s41467-023-37611-9 (PMC10070444; doi:10.1038/s41467-023-37611-9)
Supplement: Supplementary file 4 — Supplementary Code 1 [file 41467_2023_37611_MOESM4_ESM.zip › unitary_func_pruning_noise.m]

function [UU_D,FF_case]=unitary_func_pruning_noise(UU,ti_case,fidel_lev,noise_amp_fac)
%% (1 - fidel_lev): The ratio of defective elements
%% fidel_lev = 1 : Nothing changes (Ideal Case) / fidel_lev = 0 : Maximum changes
%% ti_case = 0: Ideal Case 
%% ti_case = 1: OFF the body elements = ON the tail elements: estimating the importance of hub nodes
%% ti_case = 2: OFF the tail elements = ON the body elements: estimating the importance of non-hub nodes
%% ti_case = 3: Noise on the body elements
%% ti_case = 4: Noise on the tail elements
                
UU_sz_2D=size(UU);
UU_sz=UU_sz_2D(1);
UU_num=1;

%% Analysis Start %%%%%%%%%%%%%%%%%%%%%%%%%%%%%%%%%%%%%%%%%%%%%%%%%%%%%%%%%%%%%%%%%%%%%%%%%%%%%%%%%%%%%%%%%%%%%%%%%%%%%%%%%%%%%%%%%%%%%%%%%%%%%%%%%%%%%%%%%%%%%%%%%%%%%%%%%%%%%%%%%%%%%%%%%%%%%%%%%%%%%%%%%%%%%%%%%%%%%%%%%%%%%%%%%%%%%%%%%%%%

%% MZI Information
kk0=1;
MZI_beta=kk0;
MZI_L=2.*pi./MZI_beta;
MZI_delta=pi/4;

TT_U=cell(1,UU_num);
num_UU=zeros(UU_num,1);

TT_tot_arr_UU=cell(1,UU_num);
TT_tot_sys_UU=cell(1,UU_num);

theta_arr_UU=cell(1,UU_num);
phi_arr_UU=cell(1,UU_num);
type_arr_UU=cell(1,UU_num);

amp_DD_trans_UU=cell(1,UU_num);
phase_DD_trans_UU=cell(1,UU_num);

DD_trans_arr_UU=cell(1,UU_num);
seq_num_st_arr_UU=zeros(1,UU_num);
seq_num_ed_arr_UU=zeros(1,UU_num);
st_null_seq_length_arr_UU=cell(1,UU_num);
ed_null_seq_length_arr_UU=cell(1,UU_num);

MM_UU=cell(1,UU_num);

for ti_layer=1:1:UU_num
    
    [TT_tot_arr,TT_tot_sys,TT_tot_sys_comparison,theta_mat,phi_mat,type_mat,TT_st,TT_ed,TT_ed_trans,DD,DD_trans,theta_st,phi_st,theta_ed,theta_ed_trans,phi_ed,phi_ed_trans,amp_DD,amp_DD_trans,phase_DD,phase_DD_trans,st_unit_num,ed_unit_num,tot_unit_num,seq_ind_col,seq_ind_row,seq_ind_st,seq_ind_ed,seq_num_col,seq_num_row,seq_num_st,seq_num_ed,pp_col,qq_col,pp_row,qq_row,pp_st,qq_st,pp_ed,qq_ed,yeta_st,gamma_ed,col_null_seq_length,row_null_seq_length,st_null_seq_length,ed_null_seq_length,MM]...
        =nulling_proc_complex(UU,MZI_delta,MZI_beta,MZI_L);
    
    TT_tot_arr_UU{ti_layer}=TT_tot_arr;
    TT_tot_sys_UU{ti_layer}=TT_tot_sys;
    theta_arr_UU{ti_layer}=theta_mat;
    phi_arr_UU{ti_layer}=phi_mat;
    type_arr_UU{ti_layer}=type_mat;
    amp_DD_trans_UU{ti_layer}=amp_DD_trans;
    phase_DD_trans_UU{ti_layer}=phase_DD_trans;
    MM_UU{ti_layer}=MM;
    pp_st_UU{ti_layer}=pp_st;
    qq_st_UU{ti_layer}=qq_st;
    pp_ed_UU{ti_layer}=pp_ed;
    qq_ed_UU{ti_layer}=qq_ed;
    yeta_st_UU{ti_layer}=yeta_st;
    gamma_ed_UU{ti_layer}=gamma_ed;
    theta_st_UU{ti_layer}=theta_st;
    theta_ed_trans_UU{ti_layer}=theta_ed_trans;
    phi_st_UU{ti_layer}=phi_st;
    phi_ed_trans_UU{ti_layer}=phi_ed_trans;
    
    DD_trans_arr_UU{ti_layer}=DD_trans;
    seq_num_st_arr_UU(ti_layer)=seq_num_st;
    seq_num_ed_arr_UU(ti_layer)=seq_num_ed;
    st_null_seq_length_arr_UU{ti_layer}=st_null_seq_length;
    ed_null_seq_length_arr_UU{ti_layer}=ed_null_seq_length;
end

%% Reconstruction Process
UU_recon_arr=cell(1,UU_num);
for ti_layer=1:1:UU_num
    
    TT_tot_arr_recon=cell(1,MM_UU{ti_layer});
    %% Total Matrix Initialization
    for ti_init=1:1:MM_UU{ti_layer}
        TT_tot_arr_recon{ti_init}=eye(MM_UU{ti_layer});
    end
    
    for ti_ind=1:1:seq_num_st_arr_UU(ti_layer)
        seq_length_temp=st_null_seq_length_arr_UU{ti_layer}(ti_ind);
        for ti_seq=1:1:seq_length_temp
            seq_ind=sum(st_null_seq_length_arr_UU{ti_layer}(1:1:(ti_ind-1)))+ti_seq;
            MZI_theta=theta_st_UU{ti_layer}(seq_ind);
            MZI_phi=phi_st_UU{ti_layer}(seq_ind);
            
            %% 0 / 2*pi Merging
            if abs(MZI_phi-2.*pi)<2.*pi.*1e-6; MZI_phi=0; end
            
            pp=pp_st_UU{ti_layer}(seq_ind);
            qq=qq_st_UU{ti_layer}(seq_ind);
            [TT_tot_arr_recon{ti_seq},TT_MZI_st]= MZI_global_TT(MZI_theta,MZI_phi,MZI_delta,MZI_beta,MZI_L,TT_tot_arr_recon{ti_seq},pp,qq);
        end
    end
    
    for ti_ind=1:1:seq_num_ed_arr_UU(ti_layer)
        seq_length_temp=ed_null_seq_length_arr_UU{ti_layer}(seq_num_ed_arr_UU(ti_layer)-ti_ind+1);
        for ti_seq=1:1:seq_length_temp
            seq_ind=sum(ed_null_seq_length_arr_UU{ti_layer})-sum(ed_null_seq_length_arr_UU{ti_layer}((seq_num_ed_arr_UU(ti_layer)-(ti_ind-1)+1):1:end))-(ti_seq-1);
            MZI_theta=theta_ed_trans_UU{ti_layer}(seq_ind);
            MZI_phi=phi_ed_trans_UU{ti_layer}(seq_ind);
            
            %% 0 / 2*pi Merging
            if abs(MZI_phi-2.*pi)<2.*pi.*1e-6; MZI_phi=0; end
            
            pp=pp_ed_UU{ti_layer}(seq_ind);
            qq=qq_ed_UU{ti_layer}(seq_ind);
            [TT_tot_arr_recon{MM-ti_seq+1},TT_MZI_st]= MZI_global_TT(MZI_theta,MZI_phi,MZI_delta,MZI_beta,MZI_L,TT_tot_arr_recon{MM-ti_seq+1},pp,qq);
        end
    end
    
    TT_tot_sys_rescon=eye(MM_UU{ti_layer});
    for ti_MM=1:1:MM_UU{ti_layer}
        TT_tot_sys_rescon=TT_tot_arr_recon{ti_MM}*TT_tot_sys_rescon;
    end
    TT_tot_sys_rescon=DD_trans_arr_UU{ti_layer}*TT_tot_sys_rescon;
    UU_recon_arr{ti_layer}=TT_tot_sys_rescon;
    
end

edge_grid_num=500;
theta_edges=linspace(0,pi./2,edge_grid_num);
theta_delta=theta_edges(2)-theta_edges(1);
theta_cent=(theta_edges(1:1:(edge_grid_num-1))+theta_edges(2:1:edge_grid_num))./2;

for ti_layer=1:1:UU_num
    theta_UU_active{ti_layer}=theta_arr_UU{ti_layer}(type_arr_UU{1}==1);
    phi_UU_active{ti_layer}=phi_arr_UU{ti_layer}(type_arr_UU{1}==1);
    [theta_count_UU{ti_layer},theta_edges] = histcounts(theta_UU_active{ti_layer},theta_edges);
end

theta_UU_active_set=[];
phi_UU_active_set=[];
for ti_layer=1:1:UU_num
    theta_UU_active_set=[theta_UU_active_set;theta_UU_active{ti_layer}];
    phi_UU_active_set=[phi_UU_active_set;phi_UU_active{ti_layer}];
end

theta_count_UU_tot=0;
for ti_layer=1:1:UU_num
    theta_count_UU_tot=theta_count_UU_tot+theta_count_UU{ti_layer};
end
theta_count_UU_tot=theta_count_UU_tot./sum(theta_count_UU_tot);
theta_UU_CCDF=cumsum(theta_count_UU_tot(end:-1:1));
theta_UU_CCDF=theta_UU_CCDF(end:-1:1)./sum(theta_count_UU_tot);


theta_UU_map=zeros(UU_sz,UU_sz);
phi_UU_map=zeros(UU_sz,UU_sz);

for ti_layer=1:1:UU_num
    for ti_st=1:1:length(theta_st_UU{ti_layer})
        theta_UU_map(yeta_st_UU{ti_layer}(ti_st),pp_st_UU{ti_layer}(ti_st))=theta_UU_map(yeta_st_UU{ti_layer}(ti_st),pp_st_UU{ti_layer}(ti_st))+theta_st_UU{ti_layer}(ti_st);
        phi_UU_map(yeta_st_UU{ti_layer}(ti_st),pp_st_UU{ti_layer}(ti_st))=phi_UU_map(yeta_st_UU{ti_layer}(ti_st),pp_st_UU{ti_layer}(ti_st))+phi_st_UU{ti_layer}(ti_st);
    end
    for ti_ed=1:1:length(theta_ed_trans_UU{ti_layer})
        theta_UU_map(qq_ed_UU{ti_layer}(ti_ed),gamma_ed_UU{ti_layer}(ti_ed))=theta_UU_map(qq_ed_UU{ti_layer}(ti_ed),gamma_ed_UU{ti_layer}(ti_ed))+theta_ed_trans_UU{ti_layer}(ti_ed);
        phi_UU_map(qq_ed_UU{ti_layer}(ti_ed),gamma_ed_UU{ti_layer}(ti_ed))=phi_UU_map(qq_ed_UU{ti_layer}(ti_ed),gamma_ed_UU{ti_layer}(ti_ed))+phi_ed_trans_UU{ti_layer}(ti_ed);
    end
    
end

theta_UU_map=theta_UU_map./UU_num;
phi_UU_map=phi_UU_map./UU_num;

%% Analysis End %%%%%%%%%%%%%%%%%%%%%%%%%%%%%%%%%%%%%%%%%%%%%%%%%%%%%%%%%%%%%%%%%%%%%%%%%%%%%%%%%%%%%%%%%%%%%%%%%%%%%%%%%%%%%%%%%%%%%%%%%%%%%%%%%%%%%%%%%%%%%%%%%%%%%%%%%%%%%%%%%%%%%%%%%%%%%%%%%%%%%%%%%%%%%%%%%%%%%%%%%%%%%%%%%%%%%%%%%%%%

UU_D=UU_recon_arr{1};

if ti_case~=0
    
    load_file_name_backbone=['./data_file_skeleton/data_unitary_size_',num2str(UU_sz,'%04i'),'_mat_num_',num2str(1,'%04i'),'_skeleton'];
    load(load_file_name_backbone);
    
    for ti_layer=1:1:UU_num
        
        %% Fidelity Setting
        theta_case{ti_layer}=theta_UU_active{ti_layer};
        theta_case_sort_body{ti_layer}=sort(theta_case{ti_layer},'ascend');   %% Defect from body
        theta_case_sort_tail{ti_layer}=sort(theta_case{ti_layer},'descend');   %% Defect from tail
        tot_theta_num(ti_layer)=length(theta_case{ti_layer});
%         defect_lev{ti_layer}=tot_theta_num(ti_layer).*(fidelity_defect_lev);
%         theta_defect_lev_body{ti_layer}=interp1((0:1:(tot_theta_num(ti_layer)-1))./(tot_theta_num(ti_layer)-1),theta_case_sort_body{ti_layer},fidelity_defect_lev);
%         theta_defect_lev_tail{ti_layer}=interp1((0:1:(tot_theta_num(ti_layer)-1))./(tot_theta_num(ti_layer)-1),theta_case_sort_tail{ti_layer},fidelity_defect_lev);
        
        TT_tot_arr_recon=cell(1,MM_UU{ti_layer});
        %% Total Matrix Initialization
        for ti_init=1:1:MM_UU{ti_layer}
            TT_tot_arr_recon{ti_init}=eye(MM_UU{ti_layer});
        end
        
        for ti_ind=1:1:seq_num_st_arr_UU(ti_layer)
            seq_length_temp=st_null_seq_length_arr_UU{ti_layer}(ti_ind);
            for ti_seq=1:1:seq_length_temp
                seq_ind=sum(st_null_seq_length_arr_UU{ti_layer}(1:1:(ti_ind-1)))+ti_seq;
                
                seq_state_skeleton_compare=ones(theta_tot_num,1)*[1,ti_ind,ti_seq];
                [temp_Y,skeleton_ind]=min(sum(abs(seq_state_skeleton{1}-seq_state_skeleton_compare),2));
                
                %% %%%%%%%%%%%%%%%%%%%%%%%%%%%%%%%%%%%%%%%%%%%%%%%%%%%%%%%%%%%%%%%%%%%%%%%%%%%%%%%%%%%%%%%%%%%%%%%%%%%%%%%%%
                if ti_case==1
                    if theta_skeleton_ranking_percent{ti_layer}(skeleton_ind)>fidel_lev  %% ON the tail elements: estimating the importance of hub nodes
                        MZI_theta=0;
                    else
                        MZI_theta=theta_st_UU{ti_layer}(seq_ind);
                    end
                elseif ti_case==2
                    if theta_skeleton_ranking_percent{ti_layer}(skeleton_ind)<(1-fidel_lev)  %% ON the body elements: estimating the importance of non-hub nodes
                        MZI_theta=0;
                    else
                        MZI_theta=theta_st_UU{ti_layer}(seq_ind);
                    end
                elseif ti_case==3
                    if theta_skeleton_ranking_percent{ti_layer}(skeleton_ind)>fidel_lev  %% Noising the body elements: estimating the importance of hub nodes
                        MZI_theta=theta_st_UU{ti_layer}(seq_ind)+noise_amp_fac.*rand(1).*pi;
                        MZI_theta=mod(MZI_theta,2.*pi);
                    else
                        MZI_theta=theta_st_UU{ti_layer}(seq_ind);
                    end
                elseif ti_case==4
                    if theta_skeleton_ranking_percent{ti_layer}(skeleton_ind)<(1-fidel_lev)  %% Noising the tail elements: estimating the importance of non-hub nodes
                        MZI_theta=theta_st_UU{ti_layer}(seq_ind)+noise_amp_fac.*rand(1).*pi;
                        MZI_theta=mod(MZI_theta,2.*pi);
                    else
                        MZI_theta=theta_st_UU{ti_layer}(seq_ind);
                    end
                else
                    MZI_theta=theta_st_UU{ti_layer}(seq_ind);
                end
                %% %%%%%%%%%%%%%%%%%%%%%%%%%%%%%%%%%%%%%%%%%%%%%%%%%%%%%%%%%%%%%%%%%%%%%%%%%%%%%%%%%%%%%%%%%%%%%%%%%%%%%%%%%
                
                MZI_phi=phi_st_UU{ti_layer}(seq_ind);
                
                %% 0 / 2*pi Merging
                if abs(MZI_phi-2.*pi)<2.*pi.*1e-6; MZI_phi=0; end
                
                pp=pp_st_UU{ti_layer}(seq_ind);
                qq=qq_st_UU{ti_layer}(seq_ind);
                [TT_tot_arr_recon{ti_seq},TT_MZI_st]= MZI_global_TT(MZI_theta,MZI_phi,MZI_delta,MZI_beta,MZI_L,TT_tot_arr_recon{ti_seq},pp,qq);
            end
        end
        
        for ti_ind=1:1:seq_num_ed_arr_UU(ti_layer)
            seq_length_temp=ed_null_seq_length_arr_UU{ti_layer}(seq_num_ed_arr_UU(ti_layer)-ti_ind+1);
            for ti_seq=1:1:seq_length_temp
                seq_ind=sum(ed_null_seq_length_arr_UU{ti_layer})-sum(ed_null_seq_length_arr_UU{ti_layer}((seq_num_ed_arr_UU(ti_layer)-(ti_ind-1)+1):1:end))-(ti_seq-1);
                
                seq_state_skeleton_compare=ones(theta_tot_num,1)*[2,ti_ind,ti_seq];
                [temp_Y,skeleton_ind]=min(sum(abs(seq_state_skeleton{1}-seq_state_skeleton_compare),2));
                %% %%%%%%%%%%%%%%%%%%%%%%%%%%%%%%%%%%%%%%%%%%%%%%%%%%%%%%%%%%%%%%%%%%%%%%%%%%%%%%%%%%%%%%%%%%%%%%%%%%%%%%%%%
                if ti_case==1
                    if theta_skeleton_ranking_percent{ti_layer}(skeleton_ind)>fidel_lev  %% ON the tail elements: estimating the importance of hub nodes
                        MZI_theta=0;
                    else
                        MZI_theta=theta_ed_trans_UU{ti_layer}(seq_ind);
                    end
                elseif ti_case==2
                    if theta_skeleton_ranking_percent{ti_layer}(skeleton_ind)<(1-fidel_lev)  %% ON the body elements: estimating the importance of hub nodes
                        MZI_theta=0;
                    else
                        MZI_theta=theta_ed_trans_UU{ti_layer}(seq_ind);
                    end
                elseif ti_case==3
                    if theta_skeleton_ranking_percent{ti_layer}(skeleton_ind)>fidel_lev  %% ON the tail elements: estimating the importance of hub nodes
                        MZI_theta=theta_ed_trans_UU{ti_layer}(seq_ind)+noise_amp_fac.*rand(1).*pi;
                        MZI_theta=mod(MZI_theta,2.*pi);
                    else
                        MZI_theta=theta_ed_trans_UU{ti_layer}(seq_ind);
                    end
                elseif ti_case==4
                    if theta_skeleton_ranking_percent{ti_layer}(skeleton_ind)<(1-fidel_lev)  %% ON the body elements: estimating the importance of hub nodes
                        MZI_theta=theta_ed_trans_UU{ti_layer}(seq_ind)+noise_amp_fac.*rand(1).*pi;
                        MZI_theta=mod(MZI_theta,2.*pi);
                    else
                        MZI_theta=theta_ed_trans_UU{ti_layer}(seq_ind);
                    end
                else
                    MZI_theta=theta_ed_trans_UU{ti_layer}(seq_ind);
                end
                %% %%%%%%%%%%%%%%%%%%%%%%%%%%%%%%%%%%%%%%%%%%%%%%%%%%%%%%%%%%%%%%%%%%%%%%%%%%%%%%%%%%%%%%%%%%%%%%%%%%%%%%%%%
                
                MZI_phi=phi_ed_trans_UU{ti_layer}(seq_ind);
                
                %% 0 / 2*pi Merging
                if abs(MZI_phi-2.*pi)<2.*pi.*1e-6; MZI_phi=0; end
                
                pp=pp_ed_UU{ti_layer}(seq_ind);
                qq=qq_ed_UU{ti_layer}(seq_ind);
                [TT_tot_arr_recon{MM-ti_seq+1},TT_MZI_st]= MZI_global_TT(MZI_theta,MZI_phi,MZI_delta,MZI_beta,MZI_L,TT_tot_arr_recon{MM-ti_seq+1},pp,qq);
            end
        end
        
        TT_tot_sys_rescon=eye(MM_UU{ti_layer});
        for ti_MM=1:1:MM_UU{ti_layer}
            TT_tot_sys_rescon=TT_tot_arr_recon{ti_MM}*TT_tot_sys_rescon;
        end
        TT_tot_sys_rescon=DD_trans_arr_UU{ti_layer}*TT_tot_sys_rescon;
        UU_recon_arr_case{ti_layer}=TT_tot_sys_rescon;
        UU_D=UU_recon_arr_case{ti_layer};
    end
end

[FF_case]=fidelity(UU_D,UU);
