# Supplementary material for: Heavy tails and pruning in programmable photonic circuits for universal unitaries
Source: Nat Commun. 2023 Apr 3;14:1853. doi: 10.1038/s41467-023-37611-9 (PMC10070444; doi:10.1038/s41467-023-37611-9)
Supplement: Supplementary file 4 — Supplementary Code 1 [file 41467_2023_37611_MOESM4_ESM.zip › WG_plot.m]

function []=WG_plot(x_st,x_L,port_pos,amp_val_alpha,amp_max_alpha,amp_min_alpha,phase_val,fig_num)

wg_clr=[0.5804 0.5412 0.3294];
amp_clr_max=[0.0 0.6 0.0];
amp_clr_zero=[1.0 1.0 1.0];
amp_clr_min=[1.0 0.0 1.0];
phase_clr_max=[0.2 0.8 0.2];
phase_clr_min=[0.5 0.5 0.5];
amp_edge_clr=[0 0 0];
phase_edge_clr=[0 0 0];
grid_num=20;

amp_val_plot=amp_val_alpha;
amp_val_plot(amp_val_alpha>amp_max_alpha)=amp_max_alpha;
amp_val_plot(amp_val_alpha<amp_min_alpha)=amp_min_alpha;

amp_clr=amp_clr_zero;
if amp_val_plot>=0
    amp_clr=amp_clr_zero+(amp_clr_max-amp_clr_zero).*(amp_val_plot-0)./(amp_max_alpha-0);
else
    amp_clr=amp_clr_min+(amp_clr_zero-amp_clr_min).*(amp_val_plot-amp_min_alpha)./(0-amp_min_alpha);    
end
amp_clr=round(amp_clr.*1e5)./1e5;
phase_clr=phase_clr_min+(phase_clr_max-phase_clr_min).*(phase_val./2./pi);
phase_clr=round(phase_clr.*1e5)./1e5;

modulation_width=0.15;
modulation_alpha=0.8;

x_arr=linspace(x_st,x_st+x_L,grid_num);
amp_arr=linspace(x_st+x_L./3,x_st+x_L./2-x_L./3,grid_num);
phase_arr=linspace(x_st+x_L./2+x_L./3,x_st+x_L-x_L./3,grid_num);
y_arr=port_pos.*ones(1,grid_num);

figure(fig_num);
hold on;
plot(x_arr,y_arr,'color',wg_clr,'linewidth',2,'linestyle','-');

y_low=(port_pos-modulation_width./2).*ones(1,grid_num);
y_high=(port_pos+modulation_width./2).*ones(1,grid_num);

%% Any gain or loss exists
if abs(amp_val_alpha)>1e-10
    patch('FaceColor',amp_clr,'EdgeColor',amp_edge_clr,'linewidth',1,'XData',[amp_arr,amp_arr(end:-1:1)],'YData',[y_low,y_high(end:-1:1)],'facealpha',modulation_alpha,'linestyle',':');
end
patch('FaceColor',phase_clr,'EdgeColor',phase_edge_clr,'linewidth',1,'XData',[phase_arr,phase_arr(end:-1:1)],'YData',[y_low,y_high(end:-1:1)],'facealpha',modulation_alpha,'linestyle','-');
